# Supplementary material for: Adapting Macroecology to Microbiology: Using Occupancy Modeling To Assess Functional Profiles across Metagenomes
Source: mSystems. 2021 Dec 7;6(6):e00790-21. doi: 10.1128/mSystems.00790-21 (PMC8651082; doi:10.1128/mSystems.00790-21)
Supplement: TABLE S1 [file msystems.00790-21-st001.csv]

Methanopyrus kandleri	AE009439.1_703	mcrA
Methanocella paludicola	AP011532.1_529	mcrA
Methanosaeta thermophila	CP000477.1_587	mcrA
Methanosarcina thermophila	CP009502.1_1735	mcrA
Methanomethylophilus alvus	FR903863.1_54	mcrA
Methanothrix_A harundinacea	LGFT01000098.1_4	mcrA
Methanothrix_A harundinacea	LGFT01000100.1_4	mcrA
Methanothrix_A harundinacea	LGHB01000045.1_11	mcrA
	LIHJ01000018.1_10	mcrA
	LIHK01000056.1_152	mcrA
Methanocaldococcus jannaschii	NC_000909.1_86	mcrA
Methanocaldococcus jannaschii	NC_000909.1_907	mcrA
Methanothermobacter thermautotrophicus	NC_000916.1_1104	mcrA
Methanothermobacter thermautotrophicus	NC_000916.1_1140	mcrA
Methanosarcina acetivorans	NC_003552.1_4771	mcrA
Methanococcus maripaludis_B	NC_005791.1_1586	mcrA
Methanosphaera stadtmanae	NC_007681.1_312	mcrA
Methanospirillum hungatei	NC_007796.1_2282	mcrA
Methanococcoides burtonii	NC_007955.1_2588	mcrA
Methanocorpusculum labreanum	NC_008942.1_1104	mcrA
Methanocorpusculum labreanum	NC_008942.1_1608	mcrA
Methanoculleus marisnigri_A	NC_009051.1_370	mcrA
Methanoculleus marisnigri_A	NC_009051.1_601	mcrA
Methanococcus maripaludis	NC_009135.1_17	mcrA
Methanocella_A arvoryzae	NC_009464.1_1057	mcrA
Methanobrevibacter_A smithii	NC_009515.1_1011	mcrA
Methanobrevibacter_A smithii	NC_009515.1_896	mcrA
Methanococcus vannielii	NC_009634.1_902	mcrA
Methanococcus_A aeolicus	NC_009635.1_1284	mcrA
Methanococcus maripaludis_A	NC_009637.1_818	mcrA
Methanoregula boonei	NC_009712.1_600	mcrA
Methanococcus maripaludis_C	NC_009975.1_1133	mcrA
Methanosphaerula palustris	NC_011832.1_2287	mcrA
Methanocaldococcus fervens	NC_013156.1_955	mcrA
Methanocaldococcus vulcanius	NC_013407.1_1198	mcrA
Methanocaldococcus vulcanius	NC_013407.1_147	mcrA
Methanobrevibacter ruminantium	NC_013790.1_1905	mcrA
Methanohalophilus mahii	NC_014002.1_608	mcrA
Methanocaldococcus_A infernus	NC_014122.1_282	mcrA
Methanococcus voltae	NC_014222.1_1130	mcrA
Methanohalobium evestigatum	NC_014253.1_909	mcrA
Methanothermobacter marburgensis	NC_014408.1_1473	mcrA
Methanothermobacter marburgensis	NC_014408.1_1508	mcrA
Methanolacinia petrolearia	NC_014507.1_1984	mcrA
Methanolacinia petrolearia	NC_014507.1_2409	mcrA
Methanothermus fervidus	NC_014658.1_739	mcrA
Methanothermus fervidus	NC_014658.1_789	mcrA
Methanobacterium_B lacus	NC_015216.1_2272	mcrA
Methanobacterium_B lacus	NC_015216.1_352	mcrA
Methanothrix concilii	NC_015416.1_674	mcrA
Methanotorris igneus	NC_015562.1_1256	mcrA
Methanotorris igneus	NC_015562.1_450	mcrA
Methanobacterium_C paludis	NC_015574.1_2061	mcrA
Methanothermococcus okinawensis	NC_015636.1_979	mcrA
Methanosalsum zhilinae	NC_015676.1_866	mcrA
Methanococcus maripaludis_B	NC_015847.1_1704	mcrA
Methanocella conradii	NC_017034.1_909	mcrA
Methanothrix_A harundinacea_C	NC_017527.1_524	mcrA
Methanoculleus bourgensis	NC_018227.2_1534	mcrA
Methanoculleus bourgensis	NC_018227.2_1756	mcrA
Methanolobus_A psychrophilus	NC_018876.1_780	mcrA
Methanoregula formicica	NC_019943.1_2573	mcrA
Methanoregula formicica	NC_019943.1_866	mcrA
Methanomethylovorans hollandica	NC_019977.1_1620	mcrA
	NC_020892.1_454	mcrA
Methanomethylophilus alvus	NC_020913.1_387	mcrA
Methanomassiliicoccus_A intestinalis	NC_021353.1_1481	mcrA
Methanobrevibacter_B boviskoreani	NC_021355.1_1500	mcrA
Methanolinea tarda	NZ_AGIY02000001.1_1715	mcrA
Methanotorris formicicus	NZ_AGJL01000010.1_16	mcrA
Methanotorris formicicus	NZ_AGJL01000024.1_15	mcrA
Methanobacterium formicicum_A	NZ_AMPO01000001.1_74	mcrA
Methanobacterium formicicum_A	NZ_AMPO01000008.1_105	mcrA
Methanocaldococcus_A villosus	NZ_APMM01000014.1_20	mcrA
Methanocaldococcus_A villosus	NZ_AQUK01000001.1_1149	mcrA
Methanothermococcus_A thermolithotrophicus	NZ_AQXV01000031.1_6	mcrA
Methanothermococcus_A thermolithotrophicus	NZ_AQXV01000055.1_109	mcrA
Methanocorpusculum bavaricum	NZ_AUMX01000003.1_35	mcrA
Methanocorpusculum bavaricum	NZ_AUMX01000016.1_46	mcrA
Methanolobus tindarius	NZ_AZAJ01000001.1_2225	mcrA
Methanobrevibacter_B boviskoreani	NZ_BAGX02000020.1_75	mcrA
Methanofollis ethanolicus	NZ_BCNW01000001.1_1276	mcrA
Methanofollis ethanolicus	NZ_BCNW01000001.1_704	mcrA
Methanoculleus thermophilus	NZ_BCNX01000007.1_326	mcrA
Methanoculleus thermophilus	NZ_BCNX01000007.1_81	mcrA
Methanoculleus horonobensis	NZ_BCNY01000014.1_52	mcrA
Methanoculleus horonobensis	NZ_BCNY01000015.1_712	mcrA
Methanomassiliicoccus luminyensis	NZ_CAJE01000012.1_130	mcrA
Methanoplanus limicola	NZ_CM001436.1_2867	mcrA
Methanofollis liminatans	NZ_CM001555.1_1690	mcrA
Methanofollis liminatans	NZ_CM001555.1_495	mcrA
Methanobacterium formicicum	NZ_CP006933.1_2168	mcrA
Methanobacterium formicicum	NZ_CP006933.1_935	mcrA
Methanosarcina barkeri	NZ_CP008746.1_2700	mcrA
Methanocaldococcus bathoardescens	NZ_CP009149.1_1083	mcrA
Methanocaldococcus bathoardescens	NZ_CP009149.1_514	mcrA
Methanosarcina thermophila	NZ_CP009501.1_1749	mcrA
Methanosarcina sp2	NZ_CP009503.1_92	mcrA
Methanosarcina sp2	NZ_CP009504.1_89	mcrA
Methanosarcina siciliae	NZ_CP009506.1_4089	mcrA
Methanosarcina siciliae	NZ_CP009508.1_4550	mcrA
Methanosarcina mazei	NZ_CP009511.1_75	mcrA
Methanosarcina mazei	NZ_CP009512.1_75	mcrA
Methanosarcina lacustris	NZ_CP009515.1_161	mcrA
Methanosarcina horonobensis	NZ_CP009516.1_88	mcrA
Methanosarcina barkeri_A	NZ_CP009517.1_2534	mcrA
Methanococcoides methylutens_A	NZ_CP009518.1_591	mcrA
Methanosarcina vacuolata	NZ_CP009520.1_3596	mcrA
Methanosarcina vacuolata	NZ_CP009524.1_3586	mcrA
Methanosarcina barkeri	NZ_CP009528.1_83	mcrA
Methanoplasma termitum	NZ_CP010070.1_192	mcrA
Methanobrevibacter_A millerae	NZ_CP011266.1_1346	mcrA
Methanobrevibacter_A millerae	NZ_CP011266.1_2020	mcrA
Methanobrevibacter olleyae	NZ_CP014265.1_1114	mcrA
Methanobrevibacter olleyae	NZ_CP014265.1_1381	mcrA
Methanobacterium sp1	NZ_CP017768.1_1492	mcrA
Methanobacterium sp1	NZ_CP017768.1_1662	mcrA
Methanohalophilus halophilus	NZ_CP017921.1_61	mcrA
Methanoculleus chikugoensis	NZ_FMID01000031.1_26	mcrA
Methanoculleus chikugoensis	NZ_FMID01000057.1_5	mcrA
Methanolobus vulcani	NZ_FNCA01000001.1_400	mcrA
Methanohalophilus halophilus	NZ_FNMU01000005.1_126	mcrA
Methanobrevibacter_A gottschalkii	NZ_FOAK01000001.1_272	mcrA
Methanobrevibacter_A gottschalkii	NZ_FOAK01000008.1_96	mcrA
Methanococcoides vulcani	NZ_FOHQ01000007.1_69	mcrA
Methanobrevibacter olleyae	NZ_FOTL01000001.1_56	mcrA
Methanobrevibacter olleyae	NZ_FOTL01000003.1_44	mcrA
Methanolobus profundi	NZ_FOUJ01000003.1_168	mcrA
Methanohalophilus portucalensis	NZ_FXBN01000001.1_403	mcrA
Methanoperedens nitroreducens_A	NZ_FZMP01000185.1_20	mcrA
Methanobrevibacter_A smithii	NZ_GG704759.1_750	mcrA
Methanobrevibacter_C arboriphilus	NZ_HG794426.1_954	mcrA
Methanobrevibacter_A oralis	NZ_HG796199.1_296	mcrA
Methanobrevibacter_A oralis	NZ_HG796207.1_15	mcrA
Methanosarcina sp1	NZ_JJOY01000005.1_205	mcrA
Methanosarcina sp1	NZ_JJQL01000030.1_34	mcrA
Methanoperedens nitroreducens	NZ_JMIY01000002.1_319	mcrA
Methanomicrobium mobile	NZ_JOMF01000006.1_123	mcrA
Methermicoccus shengliensis	NZ_JONQ01000011.1_84	mcrA
Methanobacterium_D veterum	NZ_JQJK01000015.1_145	mcrA
Methanobacterium_D arcticum	NZ_JQKN01000002.1_410	mcrA
Methanobacterium_D arcticum	NZ_JQKN01000013.1_69	mcrA
Methanococcoides methylutens	NZ_JRHO01000005.1_66	mcrA
Methanohalophilus portucalensis	NZ_JWTK01000002.1_607	mcrA
Methanobrevibacter_C arboriphilus	NZ_JXMW01000002.1_43	mcrA
Methanoculleus sediminis	NZ_JXOJ01000001.1_178	mcrA
Methanoculleus sediminis	NZ_JXOJ01000001.1_413	mcrA
Methanobrevibacter_B wolinii	NZ_KK211377.1_84	mcrA
Methanobacterium_D veterum	NZ_KN050693.1_335	mcrA
Methanolacinia paynteri	NZ_KN360943.1_67	mcrA
Methanosarcina flavescens	NZ_LKAZ01000057.1_168	mcrA
Methanobacterium_D bryantii	NZ_LMVM01000001.1_103	mcrA
Methanobacterium_D bryantii	NZ_LMVM01000041.1_32	mcrA
Methanosphaera cuniculi	NZ_LMVN01000008.1_22	mcrA
Methanocorpusculum parvum	NZ_LMVO01000029.1_1	mcrA
Methanosarcina spelaei	NZ_LMVP01000517.1_2	mcrA
Methanobacterium formicicum	NZ_LN734822.1_1959	mcrA
Methanobacterium formicicum	NZ_LN734822.1_2145	mcrA
Methanoculleus bourgensis	NZ_LT549891.1_2010	mcrA
Methanoculleus bourgensis	NZ_LT549891.1_580	mcrA
Methanobacterium_C congolense	NZ_LT607756.1_1944	mcrA
Methanothermobacter wolfeii	NZ_LT608329.1_1493	mcrA
Methanothermobacter wolfeii	NZ_LT608329.1_1528	mcrA
Methanobrevibacter_D filiformis	NZ_LWMT01000244.1_21	mcrA
Methanobrevibacter_A oralis	NZ_LWMU01000061.1_4	mcrA
Methanobrevibacter_A oralis	NZ_LWMU01000114.1_56	mcrA
Methanobrevibacter_D curvatus	NZ_LWMV01000094.1_19	mcrA
Methanobrevibacter_C cuticularis	NZ_LWMW01000054.1_11	mcrA
Methanonatronarchaeum thermophilum	NZ_MRZU01000004.1_451	mcrA
Methanonatronarchaeum thermophilum	NZ_MRZU01000004.1_452	mcrA
Methanobrevibacter_A smithii_A	NZ_NQLD01000008.1_2	mcrA
Methanohalophilus euhalobius	NZ_OBDR01000004.1_76	mcrA
Methanomethylicus mesodigestum	MAGS01000030.1_90	mcrA
Methanomethylicus mesodigestum	MAGT01000008.1_103	mcrA
Methanomethylicus oleusabulum	MAGU01000068.1_30	mcrA
Methanosuratus petracarbonis	MAGV01000073.1_10	mcrA
	NJEM01000011.1_10	mcrA
ANME-3 sp1	UBA7955_contig_1134_3	mcrA
Syntrophoarchaeum_A butanivorans	LYOR01000001.1_301	mcrA
Syntrophoarchaeum_A butanivorans	LYOR01000003.1_42	mcrA
Syntrophoarchaeum_A butanivorans	LYOR01000007.1_33	mcrA
Syntrophoarchaeum_A butanivorans	LYOR01000007.1_47	mcrA
Syntrophoarchaeum caldarius	LYOS01000001.1_339	mcrA
Syntrophoarchaeum caldarius	LYOS01000002.1_372	mcrA
Syntrophoarchaeum caldarius	LYOS01000003.1_176	mcrA
Syntrophoarchaeum caldarius	LYOS01000008.1_5	mcrA
Methanopyrus kandleri	AE009439.1_699	mcrB
Methanocella paludicola	AP011532.1_525	mcrB
Methanosarcina horonobensis	BBCW01000006.1_12	mcrB
Methanosaeta thermophila	CP000477.1_590	mcrB
Methanosarcina thermophila	CP009502.1_1739	mcrB
Methanomethylophilus alvus	FR903863.1_57	mcrB
	LIHJ01000018.1_8	mcrB
	LIHK01000056.1_160	mcrB
Methanocaldococcus jannaschii	NC_000909.1_84	mcrB
Methanocaldococcus jannaschii	NC_000909.1_903	mcrB
Methanothermobacter thermautotrophicus	NC_000916.1_1107	mcrB
Methanothermobacter thermautotrophicus	NC_000916.1_1144	mcrB
Methanosarcina acetivorans	NC_003552.1_4775	mcrB
Methanococcus maripaludis_B	NC_005791.1_1582	mcrB
Methanosphaera stadtmanae	NC_007681.1_309	mcrB
Methanospirillum hungatei	NC_007796.1_2278	mcrB
Methanococcoides burtonii	NC_007955.1_2592	mcrB
Methanocorpusculum labreanum	NC_008942.1_1102	mcrB
Methanocorpusculum labreanum	NC_008942.1_1612	mcrB
Methanoculleus marisnigri_A	NC_009051.1_367	mcrB
Methanoculleus marisnigri_A	NC_009051.1_605	mcrB
Methanococcus maripaludis	NC_009135.1_21	mcrB
Methanocella_A arvoryzae	NC_009464.1_1061	mcrB
Methanobrevibacter_A smithii	NC_009515.1_1015	mcrB
Methanobrevibacter_A smithii	NC_009515.1_899	mcrB
Methanococcus vannielii	NC_009634.1_898	mcrB
Methanococcus_A aeolicus	NC_009635.1_1280	mcrB
Methanococcus maripaludis_A	NC_009637.1_814	mcrB
Methanoregula boonei	NC_009712.1_604	mcrB
Methanococcus maripaludis_C	NC_009975.1_1137	mcrB
Methanosphaerula palustris	NC_011832.1_2283	mcrB
Methanocaldococcus fervens	NC_013156.1_951	mcrB
Methanocaldococcus vulcanius	NC_013407.1_1196	mcrB
Methanocaldococcus vulcanius	NC_013407.1_143	mcrB
Methanobrevibacter ruminantium	NC_013790.1_1909	mcrB
Methanohalophilus mahii	NC_014002.1_612	mcrB
Methanocaldococcus_A infernus	NC_014122.1_286	mcrB
Methanococcus voltae	NC_014222.1_1126	mcrB
Methanohalobium evestigatum	NC_014253.1_913	mcrB
Methanothermobacter marburgensis	NC_014408.1_1476	mcrB
Methanothermobacter marburgensis	NC_014408.1_1512	mcrB
Methanolacinia petrolearia	NC_014507.1_1986	mcrB
Methanolacinia petrolearia	NC_014507.1_2413	mcrB
Methanothermus fervidus	NC_014658.1_736	mcrB
Methanothermus fervidus	NC_014658.1_793	mcrB
Methanobacterium_B lacus	NC_015216.1_2269	mcrB
Methanobacterium_B lacus	NC_015216.1_348	mcrB
Methanothrix concilii	NC_015416.1_677	mcrB
Methanotorris igneus	NC_015562.1_1252	mcrB
Methanotorris igneus	NC_015562.1_447	mcrB
Methanobacterium_C paludis	NC_015574.1_2065	mcrB
Methanothermococcus okinawensis	NC_015636.1_983	mcrB
Methanosalsum zhilinae	NC_015676.1_862	mcrB
Methanococcus maripaludis_B	NC_015847.1_1700	mcrB
Methanocella conradii	NC_017034.1_905	mcrB
Methanothrix_A harundinacea_C	NC_017527.1_521	mcrB
Methanoculleus bourgensis	NC_018227.2_1537	mcrB
Methanoculleus bourgensis	NC_018227.2_1752	mcrB
Methanolobus_A psychrophilus	NC_018876.1_784	mcrB
Methanoregula formicica	NC_019943.1_2569	mcrB
Methanoregula formicica	NC_019943.1_863	mcrB
Methanomethylovorans hollandica	NC_019977.1_1616	mcrB
Methanomethylophilus alvus	NC_020913.1_384	mcrB
Methanomassiliicoccus_A intestinalis	NC_021353.1_1484	mcrB
Methanobrevibacter_B boviskoreani	NC_021355.1_1504	mcrB
Methanolinea tarda	NZ_AGIY02000001.1_1711	mcrB
Methanotorris formicicus	NZ_AGJL01000010.1_20	mcrB
Methanotorris formicicus	NZ_AGJL01000024.1_12	mcrB
Methanobacterium formicicum_A	NZ_AMPO01000001.1_71	mcrB
Methanobacterium formicicum_A	NZ_AMPO01000008.1_101	mcrB
Methanocaldococcus_A villosus	NZ_APMM01000014.1_24	mcrB
Methanocaldococcus_A villosus	NZ_AQUK01000001.1_1153	mcrB
Methanothermococcus_A thermolithotrophicus	NZ_AQXV01000031.1_10	mcrB
Methanothermococcus_A thermolithotrophicus	NZ_AQXV01000055.1_106	mcrB
Methanocorpusculum bavaricum	NZ_AUMX01000003.1_31	mcrB
Methanocorpusculum bavaricum	NZ_AUMX01000016.1_44	mcrB
Methanolobus tindarius	NZ_AZAJ01000001.1_2229	mcrB
Methanobrevibacter_B boviskoreani	NZ_BAGX02000020.1_79	mcrB
Methanofollis ethanolicus	NZ_BCNW01000001.1_1273	mcrB
Methanofollis ethanolicus	NZ_BCNW01000001.1_708	mcrB
Methanoculleus thermophilus	NZ_BCNX01000007.1_329	mcrB
Methanoculleus thermophilus	NZ_BCNX01000007.1_77	mcrB
Methanoculleus horonobensis	NZ_BCNY01000014.1_56	mcrB
Methanoculleus horonobensis	NZ_BCNY01000015.1_709	mcrB
Methanomassiliicoccus luminyensis	NZ_CAJE01000012.1_127	mcrB
Methanoplanus limicola	NZ_CM001436.1_2871	mcrB
Methanofollis liminatans	NZ_CM001555.1_1693	mcrB
Methanofollis liminatans	NZ_CM001555.1_499	mcrB
Methanobacterium formicicum	NZ_CP006933.1_2165	mcrB
Methanobacterium formicicum	NZ_CP006933.1_939	mcrB
Methanosarcina barkeri	NZ_CP008746.1_2704	mcrB
Methanocaldococcus bathoardescens	NZ_CP009149.1_1087	mcrB
Methanocaldococcus bathoardescens	NZ_CP009149.1_516	mcrB
Methanosarcina thermophila	NZ_CP009501.1_1745	mcrB
Methanosarcina sp2	NZ_CP009503.1_88	mcrB
Methanosarcina sp2	NZ_CP009504.1_85	mcrB
Methanosarcina siciliae	NZ_CP009506.1_4085	mcrB
Methanosarcina siciliae	NZ_CP009508.1_4546	mcrB
Methanosarcina mazei	NZ_CP009511.1_71	mcrB
Methanosarcina mazei	NZ_CP009512.1_71	mcrB
Methanosarcina lacustris	NZ_CP009515.1_165	mcrB
Methanosarcina horonobensis	NZ_CP009516.1_84	mcrB
Methanosarcina barkeri_A	NZ_CP009517.1_2538	mcrB
Methanococcoides methylutens_A	NZ_CP009518.1_595	mcrB
Methanosarcina vacuolata	NZ_CP009520.1_3600	mcrB
Methanosarcina vacuolata	NZ_CP009524.1_3590	mcrB
Methanosarcina barkeri	NZ_CP009528.1_79	mcrB
Methanoplasma termitum	NZ_CP010070.1_189	mcrB
Methanobrevibacter_A millerae	NZ_CP011266.1_1349	mcrB
Methanobrevibacter_A millerae	NZ_CP011266.1_2024	mcrB
Methanobrevibacter olleyae	NZ_CP014265.1_1111	mcrB
Methanobrevibacter olleyae	NZ_CP014265.1_1385	mcrB
Methanobacterium sp1	NZ_CP017768.1_1496	mcrB
Methanobacterium sp1	NZ_CP017768.1_1659	mcrB
Methanohalophilus halophilus	NZ_CP017921.1_57	mcrB
Methanoculleus chikugoensis	NZ_FMID01000031.1_23	mcrB
Methanoculleus chikugoensis	NZ_FMID01000057.1_1	mcrB
Methanolobus vulcani	NZ_FNCA01000001.1_396	mcrB
Methanohalophilus halophilus	NZ_FNMU01000005.1_130	mcrB
Methanobrevibacter_A gottschalkii	NZ_FOAK01000001.1_268	mcrB
Methanobrevibacter_A gottschalkii	NZ_FOAK01000008.1_93	mcrB
Methanococcoides vulcani	NZ_FOHQ01000007.1_73	mcrB
Methanobrevibacter olleyae	NZ_FOTL01000001.1_60	mcrB
Methanobrevibacter olleyae	NZ_FOTL01000003.1_47	mcrB
Methanolobus profundi	NZ_FOUJ01000003.1_172	mcrB
Methanohalophilus portucalensis	NZ_FXBN01000001.1_399	mcrB
Methanoperedens nitroreducens_A	NZ_FZMP01000185.1_17	mcrB
Methanobrevibacter_A smithii	NZ_GG704759.1_746	mcrB
Methanobrevibacter_C arboriphilus	NZ_HG794426.1_950	mcrB
Methanobrevibacter_A oralis	NZ_HG796199.1_301	mcrB
Methanobrevibacter_A oralis	NZ_HG796207.1_12	mcrB
Methanosarcina sp1	NZ_JJOY01000005.1_201	mcrB
Methanosarcina sp1	NZ_JJQL01000030.1_38	mcrB
Methanoperedens nitroreducens	NZ_JMIY01000002.1_316	mcrB
Methanomicrobium mobile	NZ_JOMF01000006.1_127	mcrB
Methermicoccus shengliensis	NZ_JONQ01000011.1_80	mcrB
Methanobacterium_D veterum	NZ_JQJK01000015.1_141	mcrB
Methanobacterium_D arcticum	NZ_JQKN01000002.1_413	mcrB
Methanobacterium_D arcticum	NZ_JQKN01000013.1_65	mcrB
Methanococcoides methylutens	NZ_JRHO01000005.1_70	mcrB
Methanohalophilus portucalensis	NZ_JWTK01000002.1_611	mcrB
Methanobrevibacter_C arboriphilus	NZ_JXMW01000002.1_47	mcrB
Methanoculleus sediminis	NZ_JXOJ01000001.1_175	mcrB
Methanoculleus sediminis	NZ_JXOJ01000001.1_417	mcrB
Methanobrevibacter_B wolinii	NZ_KK211377.1_80	mcrB
Methanobacterium_D veterum	NZ_KN050693.1_332	mcrB
Methanolacinia paynteri	NZ_KN360941.1_63	mcrB
Methanolacinia paynteri	NZ_KN360943.1_69	mcrB
Methanosarcina flavescens	NZ_LKAZ01000057.1_172	mcrB
Methanobacterium_D bryantii	NZ_LMVM01000001.1_100	mcrB
Methanobacterium_D bryantii	NZ_LMVM01000041.1_28	mcrB
Methanosphaera cuniculi	NZ_LMVN01000008.1_19	mcrB
Methanocorpusculum parvum	NZ_LMVO01000006.1_2	mcrB
Methanocorpusculum parvum	NZ_LMVO01000046.1_4	mcrB
Methanosarcina spelaei	NZ_LMVP01000517.1_6	mcrB
Methanobacterium formicicum	NZ_LN734822.1_1963	mcrB
Methanobacterium formicicum	NZ_LN734822.1_2142	mcrB
Methanoculleus bourgensis	NZ_LT549891.1_2014	mcrB
Methanoculleus bourgensis	NZ_LT549891.1_577	mcrB
Methanobacterium_C congolense	NZ_LT607756.1_1948	mcrB
Methanothermobacter wolfeii	NZ_LT608329.1_1496	mcrB
Methanothermobacter wolfeii	NZ_LT608329.1_1532	mcrB
Methanobrevibacter_D filiformis	NZ_LWMT01000244.1_17	mcrB
Methanobrevibacter_A oralis	NZ_LWMU01000061.1_7	mcrB
Methanobrevibacter_A oralis	NZ_LWMU01000114.1_52	mcrB
Methanobrevibacter_D curvatus	NZ_LWMV01000094.1_15	mcrB
Methanobrevibacter_C cuticularis	NZ_LWMW01000054.1_7	mcrB
Methanonatronarchaeum thermophilum	NZ_MRZU01000004.1_448	mcrB
Methanobrevibacter_A smithii_A	NZ_NQLD01000008.1_6	mcrB
Methanohalophilus euhalobius	NZ_OBDR01000004.1_80	mcrB
Methanomethylicus mesodigestum	MAGS01000030.1_92	mcrB
Methanomethylicus mesodigestum	MAGT01000008.1_101	mcrB
Methanomethylicus oleusabulum	MAGU01000068.1_28	mcrB
Methanosuratus petracarbonis	MAGV01000073.1_12	mcrB
	contig_14027_1	mcrB
	NJEM01000011.1_12	mcrB
ANME-3 sp1	UBA7948_contig_2051_5	mcrB
ANME-3 sp1	UBA7955_contig_1134_7	mcrB
Syntrophoarchaeum_A butanivorans	LYOR01000003.1_43	mcrB
Syntrophoarchaeum_A butanivorans	LYOR01000004.1_64	mcrB
Syntrophoarchaeum_A butanivorans	LYOR01000007.1_34	mcrB
Syntrophoarchaeum_A butanivorans	LYOR01000007.1_45	mcrB
Syntrophoarchaeum caldarius	LYOS01000001.1_337	mcrB
Syntrophoarchaeum caldarius	LYOS01000002.1_373	mcrB
Syntrophoarchaeum caldarius	LYOS01000003.1_174	mcrB
Syntrophoarchaeum caldarius	LYOS01000008.1_4	mcrB
Methanopyrus kandleri	AE009439.1_702	mcrG
Methanocella paludicola	AP011532.1_528	mcrG
Methanosarcina horonobensis	BBCW01000006.1_17	mcrG
Methanosaeta thermophila	CP000477.1_588	mcrG
Methanosarcina thermophila	CP009502.1_1736	mcrG
Methanomethylophilus alvus	FR903863.1_55	mcrG
	LIHJ01000018.1_9	mcrG
	LIHK01000056.1_161	mcrG
Methanocaldococcus jannaschii	NC_000909.1_85	mcrG
Methanocaldococcus jannaschii	NC_000909.1_906	mcrG
Methanothermobacter thermautotrophicus	NC_000916.1_1105	mcrG
Methanothermobacter thermautotrophicus	NC_000916.1_1141	mcrG
Methanosarcina acetivorans	NC_003552.1_4772	mcrG
Methanococcus maripaludis_B	NC_005791.1_1585	mcrG
Methanosphaera stadtmanae	NC_007681.1_311	mcrG
Methanospirillum hungatei	NC_007796.1_2281	mcrG
Methanococcoides burtonii	NC_007955.1_2589	mcrG
Methanocorpusculum labreanum	NC_008942.1_1103	mcrG
Methanocorpusculum labreanum	NC_008942.1_1609	mcrG
Methanoculleus marisnigri_A	NC_009051.1_369	mcrG
Methanoculleus marisnigri_A	NC_009051.1_602	mcrG
Methanococcus maripaludis	NC_009135.1_18	mcrG
Methanocella_A arvoryzae	NC_009464.1_1058	mcrG
Methanobrevibacter_A smithii	NC_009515.1_1012	mcrG
Methanobrevibacter_A smithii	NC_009515.1_897	mcrG
Methanococcus vannielii	NC_009634.1_901	mcrG
Methanococcus_A aeolicus	NC_009635.1_1283	mcrG
Methanococcus maripaludis_A	NC_009637.1_817	mcrG
Methanoregula boonei	NC_009712.1_601	mcrG
Methanococcus maripaludis_C	NC_009975.1_1134	mcrG
Methanosphaerula palustris	NC_011832.1_2286	mcrG
Methanocaldococcus fervens	NC_013156.1_414	mcrG
Methanocaldococcus fervens	NC_013156.1_954	mcrG
Methanocaldococcus vulcanius	NC_013407.1_1197	mcrG
Methanocaldococcus vulcanius	NC_013407.1_146	mcrG
Methanobrevibacter ruminantium	NC_013790.1_1906	mcrG
Methanohalophilus mahii	NC_014002.1_609	mcrG
Methanocaldococcus_A infernus	NC_014122.1_283	mcrG
Methanococcus voltae	NC_014222.1_1129	mcrG
Methanohalobium evestigatum	NC_014253.1_910	mcrG
Methanothermobacter marburgensis	NC_014408.1_1474	mcrG
Methanothermobacter marburgensis	NC_014408.1_1509	mcrG
Methanolacinia petrolearia	NC_014507.1_1985	mcrG
Methanolacinia petrolearia	NC_014507.1_2410	mcrG
Methanothermus fervidus	NC_014658.1_738	mcrG
Methanothermus fervidus	NC_014658.1_790	mcrG
Methanobacterium_B lacus	NC_015216.1_2271	mcrG
Methanobacterium_B lacus	NC_015216.1_351	mcrG
Methanothrix concilii	NC_015416.1_675	mcrG
Methanotorris igneus	NC_015562.1_1255	mcrG
Methanotorris igneus	NC_015562.1_449	mcrG
Methanobacterium_C paludis	NC_015574.1_2062	mcrG
Methanothermococcus okinawensis	NC_015636.1_980	mcrG
Methanosalsum zhilinae	NC_015676.1_865	mcrG
Methanococcus maripaludis_B	NC_015847.1_1703	mcrG
Methanocella conradii	NC_017034.1_908	mcrG
Methanothrix_A harundinacea_C	NC_017527.1_523	mcrG
Methanoculleus bourgensis	NC_018227.2_1535	mcrG
Methanoculleus bourgensis	NC_018227.2_1755	mcrG
Methanolobus_A psychrophilus	NC_018876.1_781	mcrG
Methanoregula formicica	NC_019943.1_2572	mcrG
Methanoregula formicica	NC_019943.1_865	mcrG
Methanomethylovorans hollandica	NC_019977.1_1619	mcrG
Methanomethylophilus alvus	NC_020913.1_386	mcrG
Methanomassiliicoccus_A intestinalis	NC_021353.1_1482	mcrG
Methanobrevibacter_B boviskoreani	NC_021355.1_1501	mcrG
Methanolinea tarda	NZ_AGIY02000001.1_1714	mcrG
Methanotorris formicicus	NZ_AGJL01000010.1_17	mcrG
Methanotorris formicicus	NZ_AGJL01000024.1_14	mcrG
Methanobacterium formicicum_A	NZ_AMPO01000001.1_73	mcrG
Methanobacterium formicicum_A	NZ_AMPO01000008.1_104	mcrG
Methanocaldococcus_A villosus	NZ_APMM01000014.1_21	mcrG
Methanocaldococcus_A villosus	NZ_AQUK01000001.1_1150	mcrG
Methanothermococcus_A thermolithotrophicus	NZ_AQXV01000031.1_7	mcrG
Methanothermococcus_A thermolithotrophicus	NZ_AQXV01000055.1_108	mcrG
Methanocorpusculum bavaricum	NZ_AUMX01000003.1_34	mcrG
Methanocorpusculum bavaricum	NZ_AUMX01000016.1_45	mcrG
Methanolobus tindarius	NZ_AZAJ01000001.1_2226	mcrG
Methanobrevibacter_B boviskoreani	NZ_BAGX02000020.1_76	mcrG
Methanofollis ethanolicus	NZ_BCNW01000001.1_1275	mcrG
Methanofollis ethanolicus	NZ_BCNW01000001.1_705	mcrG
Methanoculleus thermophilus	NZ_BCNX01000007.1_327	mcrG
Methanoculleus thermophilus	NZ_BCNX01000007.1_80	mcrG
Methanoculleus horonobensis	NZ_BCNY01000014.1_53	mcrG
Methanoculleus horonobensis	NZ_BCNY01000015.1_711	mcrG
Methanomassiliicoccus luminyensis	NZ_CAJE01000012.1_129	mcrG
Methanoplanus limicola	NZ_CM001436.1_2868	mcrG
Methanofollis liminatans	NZ_CM001555.1_1691	mcrG
Methanofollis liminatans	NZ_CM001555.1_496	mcrG
Methanobacterium formicicum	NZ_CP006933.1_2167	mcrG
Methanobacterium formicicum	NZ_CP006933.1_936	mcrG
Methanosarcina barkeri	NZ_CP008746.1_2701	mcrG
Methanocaldococcus bathoardescens	NZ_CP009149.1_1084	mcrG
Methanocaldococcus bathoardescens	NZ_CP009149.1_515	mcrG
Methanosarcina thermophila	NZ_CP009501.1_1748	mcrG
Methanosarcina sp2	NZ_CP009503.1_91	mcrG
Methanosarcina sp2	NZ_CP009504.1_88	mcrG
Methanosarcina siciliae	NZ_CP009506.1_4088	mcrG
Methanosarcina siciliae	NZ_CP009508.1_4549	mcrG
Methanosarcina mazei	NZ_CP009511.1_74	mcrG
Methanosarcina mazei	NZ_CP009512.1_74	mcrG
Methanosarcina lacustris	NZ_CP009515.1_162	mcrG
Methanosarcina horonobensis	NZ_CP009516.1_87	mcrG
Methanosarcina barkeri_A	NZ_CP009517.1_2535	mcrG
Methanococcoides methylutens_A	NZ_CP009518.1_592	mcrG
Methanosarcina vacuolata	NZ_CP009520.1_3597	mcrG
Methanosarcina vacuolata	NZ_CP009524.1_3587	mcrG
Methanosarcina barkeri	NZ_CP009528.1_82	mcrG
Methanoplasma termitum	NZ_CP010070.1_191	mcrG
Methanobrevibacter_A millerae	NZ_CP011266.1_1347	mcrG
Methanobrevibacter_A millerae	NZ_CP011266.1_2021	mcrG
Methanobrevibacter olleyae	NZ_CP014265.1_1113	mcrG
Methanobrevibacter olleyae	NZ_CP014265.1_1382	mcrG
Methanobacterium sp1	NZ_CP017768.1_1493	mcrG
Methanobacterium sp1	NZ_CP017768.1_1661	mcrG
Methanohalophilus halophilus	NZ_CP017921.1_60	mcrG
Methanoculleus chikugoensis	NZ_FMID01000031.1_25	mcrG
Methanoculleus chikugoensis	NZ_FMID01000057.1_4	mcrG
Methanolobus vulcani	NZ_FNCA01000001.1_399	mcrG
Methanohalophilus halophilus	NZ_FNMU01000005.1_127	mcrG
Methanobrevibacter_A gottschalkii	NZ_FOAK01000001.1_271	mcrG
Methanobrevibacter_A gottschalkii	NZ_FOAK01000008.1_95	mcrG
Methanococcoides vulcani	NZ_FOHQ01000007.1_70	mcrG
Methanobrevibacter olleyae	NZ_FOTL01000001.1_57	mcrG
Methanobrevibacter olleyae	NZ_FOTL01000003.1_45	mcrG
Methanolobus profundi	NZ_FOUJ01000003.1_169	mcrG
Methanohalophilus portucalensis	NZ_FXBN01000001.1_402	mcrG
Methanoperedens nitroreducens_A	NZ_FZMP01000185.1_19	mcrG
Methanobrevibacter_A smithii	NZ_GG704759.1_749	mcrG
Methanobrevibacter_C arboriphilus	NZ_HG794426.1_953	mcrG
Methanobrevibacter_A oralis	NZ_HG796199.1_298	mcrG
Methanobrevibacter_A oralis	NZ_HG796207.1_14	mcrG
Methanosarcina sp1	NZ_JJOY01000005.1_204	mcrG
Methanosarcina sp1	NZ_JJQL01000030.1_35	mcrG
Methanoperedens nitroreducens	NZ_JMIY01000002.1_318	mcrG
Methanomicrobium mobile	NZ_JOMF01000006.1_124	mcrG
Methermicoccus shengliensis	NZ_JONQ01000011.1_83	mcrG
Methanobacterium_D veterum	NZ_JQJK01000015.1_144	mcrG
Methanobacterium_D arcticum	NZ_JQKN01000002.1_411	mcrG
Methanobacterium_D arcticum	NZ_JQKN01000013.1_68	mcrG
Methanococcoides methylutens	NZ_JRHO01000005.1_67	mcrG
Methanohalophilus portucalensis	NZ_JWTK01000002.1_608	mcrG
Methanobrevibacter_C arboriphilus	NZ_JXMW01000002.1_44	mcrG
Methanoculleus sediminis	NZ_JXOJ01000001.1_177	mcrG
Methanoculleus sediminis	NZ_JXOJ01000001.1_414	mcrG
Methanobrevibacter_B wolinii	NZ_KK211377.1_83	mcrG
Methanobacterium_D veterum	NZ_KN050693.1_334	mcrG
Methanolacinia paynteri	NZ_KN360943.1_68	mcrG
Methanosarcina flavescens	NZ_LKAZ01000057.1_169	mcrG
Methanobacterium_D bryantii	NZ_LMVM01000001.1_102	mcrG
Methanobacterium_D bryantii	NZ_LMVM01000041.1_31	mcrG
Methanosphaera cuniculi	NZ_LMVN01000008.1_21	mcrG
Methanocorpusculum parvum	NZ_LMVO01000046.1_1	mcrG
Methanosarcina spelaei	NZ_LMVP01000517.1_3	mcrG
Methanobacterium formicicum	NZ_LN734822.1_1960	mcrG
Methanobacterium formicicum	NZ_LN734822.1_2144	mcrG
Methanoculleus bourgensis	NZ_LT549891.1_2011	mcrG
Methanoculleus bourgensis	NZ_LT549891.1_579	mcrG
Methanobacterium_C congolense	NZ_LT607756.1_1945	mcrG
Methanothermobacter wolfeii	NZ_LT608329.1_1494	mcrG
Methanothermobacter wolfeii	NZ_LT608329.1_1529	mcrG
Methanobrevibacter_D filiformis	NZ_LWMT01000244.1_20	mcrG
Methanobrevibacter_A oralis	NZ_LWMU01000061.1_5	mcrG
Methanobrevibacter_A oralis	NZ_LWMU01000114.1_55	mcrG
Methanobrevibacter_D curvatus	NZ_LWMV01000094.1_18	mcrG
Methanobrevibacter_C cuticularis	NZ_LWMW01000054.1_10	mcrG
Methanonatronarchaeum thermophilum	NZ_MRZU01000004.1_450	mcrG
Methanobrevibacter_A smithii_A	NZ_NQLD01000008.1_3	mcrG
Methanohalophilus euhalobius	NZ_OBDR01000004.1_77	mcrG
Methanomethylicus mesodigestum	MAGS01000030.1_91	mcrG
Methanomethylicus mesodigestum	MAGT01000008.1_102	mcrG
Methanomethylicus oleusabulum	MAGU01000068.1_29	mcrG
Methanosuratus petracarbonis	MAGV01000073.1_11	mcrG
	NJEM01000011.1_11	mcrG
ANME-3 sp1	UBA7948_contig_2051_2	mcrG
ANME-3 sp1	UBA7955_contig_1134_4	mcrG
Syntrophoarchaeum_A butanivorans	LYOR01000003.1_41	mcrG
Syntrophoarchaeum_A butanivorans	LYOR01000004.1_63	mcrG
Syntrophoarchaeum_A butanivorans	LYOR01000007.1_32	mcrG
Syntrophoarchaeum_A butanivorans	LYOR01000007.1_46	mcrG
Syntrophoarchaeum caldarius	LYOS01000001.1_338	mcrG
Syntrophoarchaeum caldarius	LYOS01000002.1_371	mcrG
Syntrophoarchaeum caldarius	LYOS01000003.1_175	mcrG
Syntrophoarchaeum caldarius	LYOS01000008.1_6	mcrG
Methylomirabilis oxyfera	FP565575.1_2087	pmoA
Methylococcus capsulatus	NC_002977.6_1765	pmoA
Methylococcus capsulatus	NC_002977.6_2790	pmoA
Nitrosomonas europaea	NC_004757.1_2131	pmoA
Nitrosomonas europaea	NC_004757.1_976	pmoA
Nitrosococcus oceani	NC_007484.1_2662	pmoA
Nitrosospira multiformis	NC_007614.1_2453	pmoA
Nitrosospira multiformis	NC_007614.1_2916	pmoA
Nitrosospira multiformis	NC_007614.1_842	pmoA
Nitrosomonas eutropha	NC_008344.1_2135	pmoA
Nitrosomonas eutropha	NC_008344.1_2371	pmoA
Methylacidiphilum infernorum	NC_010794.1_1297	pmoA
Methylacidiphilum infernorum	NC_010794.1_1300	pmoA
Methylacidiphilum infernorum	NC_010794.1_1374	pmoA
Nitrosococcus halophilus	NC_013960.1_670	pmoA
Nitrosococcus watsonii	NC_014315.1_622	pmoA
Methylomonas methanica_B	NC_015572.1_298	pmoA
Methylomicrobium_A alcaliphilum	NC_016112.1_516	pmoA
Mycobacterium rhodesiae	NC_016604.1_2999	pmoA
Mycobacterium chubuense_A	NC_018022.1_573	pmoA
Methylosinus trichosporium	NZ_ADVE02000001.1_2764	pmoA
Methylosinus trichosporium	NZ_ADVE02000001.1_373	pmoA
Methylocystis parvus	NZ_AJTV01000045.1_26	pmoA
Methylocystis parvus	NZ_AJTV01000081.1_2	pmoA
Nitrosoglobus terrae	NZ_AP014836.1_1544	pmoA
Oceanococcus atlanticus	NZ_AQQV01000002.1_5	pmoA
Smaragdicoccus niigatensis	NZ_AQXZ01000019.1_574	pmoA
Methylohalobius crimeensis	NZ_ATXB01000001.1_2295	pmoA
Methylohalobius crimeensis	NZ_ATXB01000001.1_360	pmoA
Methylococcus capsulatus	NZ_AUKJ01000010.1_2	pmoA
Skermanella aerolata	NZ_AVFK01000047.1_15	pmoA
Methyloglobulus morosus	NZ_AYLO01000074.1_39	pmoA
Methyloglobulus morosus	NZ_AYLO01000115.1_4	pmoA
Methyloglobulus morosus	NZ_AYLO01000152.1_7	pmoA
Methylocystis rosea	NZ_AYNA01000075.1_2	pmoA
Methylocystis rosea	NZ_AYNA01000120.1_42	pmoA
Methylocystis rosea	NZ_AYNA01000128.1_11	pmoA
Methylosarcina lacus	NZ_AZUN01000001.1_2343	pmoA
Methylomonas koyamae	NZ_BBCK01000038.1_2	pmoA
Methylomonas koyamae	NZ_BBCK01000054.1_4	pmoA
Methylogaea oryzae	NZ_BBDL01000475.1_1	pmoA
Smaragdicoccus niigatensis	NZ_BCRU01000011.1_128	pmoA
Methylacidiphilum fumariolicum	NZ_CAHT01000053.1_6	pmoA
Methylacidiphilum fumariolicum	NZ_CAHT01000085.1_4	pmoA
Methylacidiphilum fumariolicum	NZ_CAHT01000087.1_2	pmoA
Methylomicrobium album	NZ_CM001475.1_1393	pmoA
Methylomicrobium album	NZ_CM001475.1_3508	pmoA
Nitrosomonas communis	NZ_CP011451.1_1120	pmoA
Nitrosomonas communis	NZ_CP011451.1_224	pmoA
Nitrosospira briensis	NZ_CP012371.1_1639	pmoA
Nitrosospira briensis	NZ_CP012371.1_2178	pmoA
Nitrosospira briensis	NZ_CP012371.1_856	pmoA
Nitrosomonas ureae	NZ_CP013341.1_1479	pmoA
Nitrosomonas ureae	NZ_CP013341.1_271	pmoA
Nitrosomonas ureae	NZ_CP013341.1_2815	pmoA
Methylomonas koyamae	NZ_CP014360.1_3691	pmoA
Methylomonas koyamae	NZ_CP014360.1_3933	pmoA
Methylomonas denitrificans	NZ_CP014476.1_2560	pmoA
Methylomonas denitrificans	NZ_CP014476.1_915	pmoA
Methylocystis bryophila	NZ_CP019948.1_110	pmoA
Methylocystis bryophila	NZ_CP019948.1_2646	pmoA
Methylocystis bryophila	NZ_CP019948.1_2909	pmoA
Methylocystis bryophila	NZ_CP019948.1_3676	pmoA
Mycobacterium dioxanotrophicus	NZ_CP020812.1_59	pmoA
Nitrosospira lacus	NZ_CP021106.3_1251	pmoA
Nitrosospira lacus	NZ_CP021106.3_3002	pmoA
Nitrosospira lacus	NZ_CP021106.3_520	pmoA
Methylovulum psychrotolerans	NZ_CP022129.1_3478	pmoA
Methylosinus trichosporium	NZ_CP023737.1_2017	pmoA
Methylosinus trichosporium	NZ_CP023737.1_242	pmoA
Nitrospira nitrificans	NZ_CZPZ01000032.1_161	pmoA
Nitrospira nitrosa	NZ_CZQA01000001.1_65	pmoA
Nitrospira nitrosa	NZ_CZQA01000011.1_92	pmoA
Nitrosococcus oceani	NZ_DS995300.1_1841	pmoA
Nitrospira moscoviensis_A	NZ_FJVN01000212.1_1	pmoA
Nitrosomonas eutropha	NZ_FMTW01000055.1_4	pmoA
Nitrosospira multiformis_D	NZ_FMVD01000002.1_2	pmoA
Nitrosomonas mobilis	NZ_FMWO01000042.1_41	pmoA
Nitrosomonas mobilis	NZ_FMWO01000100.1_4	pmoA
Nitrosospira multiformis_D	NZ_FNKY01000001.1_2806	pmoA
Nitrosospira multiformis_D	NZ_FNKY01000001.1_3186	pmoA
Nitrosospira multiformis_D	NZ_FNKY01000001.1_516	pmoA
Nitrosomonas communis	NZ_FNNH01000086.1_4	pmoA
Nitrosomonas oligotropha	NZ_FNOE01000063.1_2	pmoA
Nitrosomonas halophila	NZ_FNOY01000113.1_3	pmoA
Nitrosospira multiformis	NZ_FNQL01000008.1_135	pmoA
Nitrosospira tenuis	NZ_FOBH01000004.1_231	pmoA
Nitrosomonas marina	NZ_FOCP01000011.1_94	pmoA
Nitrosospira multiformis_A	NZ_FOCT01000003.1_2	pmoA
Nitrosomonas oligotropha	NZ_FODO01000063.1_2	pmoA
Solimonas aquatica	NZ_FOFS01000004.1_140	pmoA
Solimonas aquatica	NZ_FOFS01000011.1_102	pmoA
Nitrosospira multiformis_B	NZ_FOHI01000001.1_2	pmoA
Nitrosomonas marina_A	NZ_FOIA01000009.1_2	pmoA
Methylocapsa palsarum	NZ_FOSN01000007.1_164	pmoA
Nitrosomonas aestuarii	NZ_FOSP01000005.1_2	pmoA
Nitrosomonas communis_A	NZ_FOUB01000125.1_4	pmoA
Nitrosomonas nitrosa	NZ_FOUF01000059.1_4	pmoA
Nitrosospira briensis_A	NZ_FOVJ01000016.1_2	pmoA
Nitrosospira briensis_A	NZ_FOVY01000005.1_177	pmoA
Nitrosomonas cryotolerans	NZ_FOXN01000027.1_2	pmoA
Nitrosomonas cryotolerans	NZ_FOXN01000094.1_2	pmoA
Nitrosomonas eutropha_A	NZ_FPBL01000025.1_4	pmoA
Nitrosospira multiformis_C	NZ_FPBZ01000010.1_3	pmoA
Nitrosomonas cryotolerans	NZ_FSRO01000001.1_1416	pmoA
Nitrosomonas cryotolerans	NZ_FSRO01000001.1_2297	pmoA
Nitrosomonas cryotolerans	NZ_FSRO01000001.1_865	pmoA
Crenothrix polyspora_A	NZ_FUKI01000053.1_4	pmoA
Crenothrix polyspora_A	NZ_FUKI01000135.1_28	pmoA
Crenothrix polyspora	NZ_FUKJ01000014.1_3	pmoA
Crenothrix polyspora	NZ_FUKJ01000458.1_14	pmoA
Nitrosomonas europaea	NZ_FUWK01000078.1_2	pmoA
Methylomagnum ishizawai	NZ_FXAM01000001.1_2514	pmoA
Methylomagnum ishizawai	NZ_FXAM01000001.1_4058	pmoA
Methylomagnum ishizawai	NZ_FXAM01000002.1_117	pmoA
	NZ_JAFS01000001.1_1191	pmoA
	NZ_JAFS01000001.1_1194	pmoA
Methylobacter_A tundripaludum	NZ_JH109152.1_1060	pmoA
Methylobacter_A tundripaludum	NZ_JH109152.1_2430	pmoA
Methylobacter_A tundripaludum	NZ_JMLA01000001.1_1605	pmoA
Methylobacter_A tundripaludum	NZ_JMLA01000001.1_3434	pmoA
Methylomicrobium agile	NZ_JPOJ01000001.1_2746	pmoA
Methylomicrobium agile	NZ_JPOJ01000001.1_934	pmoA
Methylomarinum vadi	NZ_JPON01000001.1_1966	pmoA
Methylocapsa aurea	NZ_JQKO01000020.1_2	pmoA
Methylosinus sp1	NZ_JQNK01000008.1_527	pmoA
Methylosinus sp1	NZ_JQNK01000009.1_1261	pmoA
Methylosinus sp1	NZ_JQNK01000009.1_197	pmoA
Methylobacter whittenburyi	NZ_JQNS01000002.1_270	pmoA
Methylobacter whittenburyi	NZ_JQNS01000005.1_856	pmoA
Methylacidiphilum kamchatkense	NZ_JQNX01000001.1_161	pmoA
Methylacidiphilum kamchatkense	NZ_JQNX01000001.1_164	pmoA
Methylacidiphilum kamchatkense	NZ_JQNX01000001.1_306	pmoA
Methylacidiphilum kamchatkense	NZ_JQNX01000002.1_40	pmoA
	NZ_JXQM01000023.1_2	pmoA
Streptomyces_F thermoautotrophicus	NZ_JYIJ01000014.1_67	pmoA
Methyloterricola oryzae	NZ_JYNS01000012.1_108	pmoA
Methyloterricola oryzae	NZ_JYNS01000018.1_62	pmoA
Methyloterricola oryzae	NZ_JYNS01000022.1_1	pmoA
Nocardioides luteus	NZ_JZDQ02000005.1_93	pmoA
Methylomicrobium_A buryatense	NZ_KB455575.1_3538	pmoA
Methylocystis rosea	NZ_KB889963.1_1461	pmoA
Methylocystis rosea	NZ_KB889963.1_2801	pmoA
Methylocystis rosea	NZ_KB889964.1_159	pmoA
Methylosarcina_A fibrata	NZ_KB889965.1_3379	pmoA
Methylosinus sp1	NZ_KB900626.1_1788	pmoA
Methylosinus sp1	NZ_KB900626.1_2396	pmoA
Methylosinus sp1	NZ_KB900626.1_977	pmoA
	NZ_KB901875.1_431	pmoA
Methylobacter marinus	NZ_KB912877.1_1133	pmoA
Methylobacter marinus	NZ_KB912877.1_2478	pmoA
Methylovulum miyakonense	NZ_KB913025.1_869	pmoA
Methylocaldum szegediense	NZ_KE386489.1_1569	pmoA
Methylocapsa acidiphila	NZ_KE386496.1_3490	pmoA
Methylobacter luteus	NZ_KE386569.1_2774	pmoA
Methylobacter luteus	NZ_KE386569.1_977	pmoA
Streptomyces_F thermoautotrophicus	NZ_LAXD01000001.1_2003	pmoA
Bradyrhizobium manausense	NZ_LJYG01000026.1_23	pmoA
Methylacidiphilum fumariolicum	NZ_LM997411.1_1107	pmoA
Methylacidiphilum fumariolicum	NZ_LM997411.1_941	pmoA
Methylacidiphilum fumariolicum	NZ_LM997411.1_944	pmoA
Nitrospira inopinata	NZ_LN885086.1_1707	pmoA
Methyloprofundus sedimenti	NZ_LPUF01000004.1_29	pmoA
Acidovorax delafieldii	NZ_LSIH01000172.1_23	pmoA
Acidovorax temperans	NZ_LSIQ01000387.1_71	pmoA
Nitrosomonas ureae_A	NZ_LT907782.1_1376	pmoA
Nitrosomonas ureae_A	NZ_LT907782.1_173	pmoA
Nitrosomonas ureae_A	NZ_LT907782.1_2503	pmoA
Methylomonas methanica	NZ_LUUF01000085.1_9	pmoA
Methylomonas methanica	NZ_LUUF01000091.1_2	pmoA
Methylomonas methanica_A	NZ_LUUG01000045.1_3	pmoA
Methylomonas methanica_A	NZ_LUUG01000051.1_52	pmoA
Methylomonas methanica_A	NZ_LUUG01000115.1_43	pmoA
Methylomonas methanica_A	NZ_LUUH01000029.1_32	pmoA
Methylomonas methanica_A	NZ_LUUH01000067.1_4	pmoA
Methylomonas methanica_A	NZ_LUUH01000077.1_102	pmoA
Methylomonas lenta	NZ_LUUI01000149.1_19	pmoA
Methylomonas koyamae_A	NZ_LUUK01000052.1_7	pmoA
Methylomonas koyamae_A	NZ_LUUK01000171.1_2	pmoA
Methylosinus trichosporium	NZ_LXWX01000144.1_3	pmoA
Methylomonas koyamae_A	NZ_MKMC01000011.1_61	pmoA
Methylomonas koyamae_A	NZ_MKMC01000078.1_168	pmoA
Methylomirabilis oxyfera	FP565575.1_2086	pmoB
Methylococcus capsulatus	NC_002977.6_1764	pmoB
Methylococcus capsulatus	NC_002977.6_2789	pmoB
Nitrosomonas europaea	NC_004757.1_2130	pmoB
Nitrosomonas europaea	NC_004757.1_975	pmoB
Nitrosococcus oceani	NC_007484.1_2661	pmoB
Nitrosospira multiformis	NC_007614.1_2452	pmoB
Nitrosospira multiformis	NC_007614.1_2915	pmoB
Nitrosospira multiformis	NC_007614.1_843	pmoB
Nitrosomonas eutropha	NC_008344.1_2134	pmoB
Nitrosomonas eutropha	NC_008344.1_2370	pmoB
Methylacidiphilum infernorum	NC_010794.1_1296	pmoB
Methylacidiphilum infernorum	NC_010794.1_1299	pmoB
Methylacidiphilum infernorum	NC_010794.1_1373	pmoB
Nitrosococcus halophilus	NC_013960.1_671	pmoB
Nitrosococcus watsonii	NC_014315.1_623	pmoB
Methylomonas methanica_B	NC_015572.1_299	pmoB
Methylomicrobium_A alcaliphilum	NC_016112.1_517	pmoB
Mycobacterium rhodesiae	NC_016604.1_3000	pmoB
Mycobacterium chubuense_A	NC_018022.1_572	pmoB
Methylosinus trichosporium	NZ_ADVE02000001.1_2765	pmoB
Methylosinus trichosporium	NZ_ADVE02000001.1_372	pmoB
Methylocystis parvus	NZ_AJTV01000045.1_27	pmoB
Methylocystis parvus	NZ_AJTV01000081.1_3	pmoB
Nitrosoglobus terrae	NZ_AP014836.1_1543	pmoB
Oceanococcus atlanticus	NZ_AQQV01000002.1_4	pmoB
Smaragdicoccus niigatensis	NZ_AQXZ01000019.1_575	pmoB
Methylohalobius crimeensis	NZ_ATXB01000001.1_2294	pmoB
Methylohalobius crimeensis	NZ_ATXB01000001.1_361	pmoB
Methylococcus capsulatus	NZ_AUKJ01000010.1_1	pmoB
Skermanella aerolata	NZ_AVFK01000047.1_16	pmoB
Methyloglobulus morosus	NZ_AYLO01000074.1_40	pmoB
Methyloglobulus morosus	NZ_AYLO01000115.1_5	pmoB
Methyloglobulus morosus	NZ_AYLO01000152.1_8	pmoB
Methylocystis rosea	NZ_AYNA01000075.1_1	pmoB
Methylocystis rosea	NZ_AYNA01000120.1_41	pmoB
Methylocystis rosea	NZ_AYNA01000128.1_10	pmoB
Methylosarcina lacus	NZ_AZUN01000001.1_2342	pmoB
Methylomonas koyamae	NZ_BBCK01000038.1_3	pmoB
Methylomonas koyamae	NZ_BBCK01000054.1_3	pmoB
Methylogaea oryzae	NZ_BBDL01000475.1_2	pmoB
Smaragdicoccus niigatensis	NZ_BCRU01000011.1_127	pmoB
Methylacidiphilum fumariolicum	NZ_CAHT01000053.1_5	pmoB
Methylacidiphilum fumariolicum	NZ_CAHT01000085.1_3	pmoB
Methylacidiphilum fumariolicum	NZ_CAHT01000087.1_1	pmoB
Methylomicrobium album	NZ_CM001475.1_1392	pmoB
Methylomicrobium album	NZ_CM001475.1_3507	pmoB
Nitrosomonas communis	NZ_CP011451.1_1119	pmoB
Nitrosomonas communis	NZ_CP011451.1_223	pmoB
Nitrosospira briensis	NZ_CP012371.1_1640	pmoB
Nitrosospira briensis	NZ_CP012371.1_2179	pmoB
Nitrosospira briensis	NZ_CP012371.1_855	pmoB
Nitrosomonas ureae	NZ_CP013341.1_1480	pmoB
Nitrosomonas ureae	NZ_CP013341.1_270	pmoB
Nitrosomonas ureae	NZ_CP013341.1_2814	pmoB
Methylomonas koyamae	NZ_CP014360.1_3692	pmoB
Methylomonas koyamae	NZ_CP014360.1_3932	pmoB
Methylomonas denitrificans	NZ_CP014476.1_2561	pmoB
Methylomonas denitrificans	NZ_CP014476.1_914	pmoB
Methylocystis bryophila	NZ_CP019948.1_109	pmoB
Methylocystis bryophila	NZ_CP019948.1_2647	pmoB
Methylocystis bryophila	NZ_CP019948.1_2910	pmoB
Methylocystis bryophila	NZ_CP019948.1_3677	pmoB
Mycobacterium dioxanotrophicus	NZ_CP020812.1_60	pmoB
Nitrosospira lacus	NZ_CP021106.3_1252	pmoB
Nitrosospira lacus	NZ_CP021106.3_3001	pmoB
Nitrosospira lacus	NZ_CP021106.3_521	pmoB
Methylovulum psychrotolerans	NZ_CP022129.1_3479	pmoB
Methylosinus trichosporium	NZ_CP023737.1_2016	pmoB
Methylosinus trichosporium	NZ_CP023737.1_243	pmoB
Nitrospira nitrificans	NZ_CZPZ01000032.1_160	pmoB
Nitrospira nitrosa	NZ_CZQA01000001.1_64	pmoB
Nitrosococcus oceani	NZ_DS995300.1_1840	pmoB
Nitrospira moscoviensis_A	NZ_FJVN01000212.1_2	pmoB
Nitrosomonas eutropha	NZ_FMTW01000055.1_3	pmoB
Nitrosospira multiformis_D	NZ_FMVD01000002.1_3	pmoB
Nitrosomonas mobilis	NZ_FMWO01000042.1_42	pmoB
Nitrosomonas mobilis	NZ_FMWO01000100.1_5	pmoB
Nitrosospira multiformis_D	NZ_FNKY01000001.1_2805	pmoB
Nitrosospira multiformis_D	NZ_FNKY01000001.1_3185	pmoB
Nitrosospira multiformis_D	NZ_FNKY01000001.1_517	pmoB
Nitrosomonas ureae	NZ_FNLN01000082.1_1	pmoB
Nitrosomonas communis	NZ_FNNH01000086.1_3	pmoB
Nitrosomonas oligotropha	NZ_FNOE01000063.1_1	pmoB
Nitrosomonas halophila	NZ_FNOY01000113.1_4	pmoB
Nitrosospira multiformis	NZ_FNQL01000008.1_134	pmoB
Nitrosospira tenuis	NZ_FOBH01000004.1_230	pmoB
Nitrosomonas marina	NZ_FOCP01000011.1_93	pmoB
Nitrosospira multiformis_A	NZ_FOCT01000003.1_3	pmoB
Nitrosomonas oligotropha	NZ_FODO01000063.1_3	pmoB
Solimonas aquatica	NZ_FOFS01000004.1_141	pmoB
Solimonas aquatica	NZ_FOFS01000011.1_103	pmoB
Nitrosospira multiformis_B	NZ_FOHI01000001.1_3	pmoB
Nitrosomonas marina_A	NZ_FOIA01000009.1_3	pmoB
Methylocapsa palsarum	NZ_FOSN01000007.1_163	pmoB
Nitrosomonas aestuarii	NZ_FOSP01000005.1_3	pmoB
Nitrosomonas communis_A	NZ_FOUB01000125.1_3	pmoB
Nitrosomonas nitrosa	NZ_FOUF01000059.1_3	pmoB
Nitrosospira briensis_A	NZ_FOVJ01000016.1_1	pmoB
Nitrosospira briensis_A	NZ_FOVY01000005.1_176	pmoB
Nitrosomonas eutropha_A	NZ_FPBL01000025.1_3	pmoB
Nitrosospira multiformis_C	NZ_FPBZ01000010.1_4	pmoB
Nitrosomonas cryotolerans	NZ_FSRO01000001.1_1417	pmoB
Nitrosomonas cryotolerans	NZ_FSRO01000001.1_2296	pmoB
Nitrosomonas cryotolerans	NZ_FSRO01000001.1_866	pmoB
Crenothrix polyspora_A	NZ_FUKI01000053.1_3	pmoB
Crenothrix polyspora_A	NZ_FUKI01000135.1_27	pmoB
Crenothrix polyspora	NZ_FUKJ01000014.1_2	pmoB
Crenothrix polyspora	NZ_FUKJ01000458.1_15	pmoB
Nitrosomonas europaea	NZ_FUWK01000078.1_3	pmoB
Methylomagnum ishizawai	NZ_FXAM01000001.1_2513	pmoB
Methylomagnum ishizawai	NZ_FXAM01000001.1_4057	pmoB
Methylomagnum ishizawai	NZ_FXAM01000002.1_116	pmoB
	NZ_JAFS01000001.1_1190	pmoB
	NZ_JAFS01000001.1_1193	pmoB
Methylobacter_A tundripaludum	NZ_JH109152.1_1061	pmoB
Methylobacter_A tundripaludum	NZ_JH109152.1_2431	pmoB
Methylobacter_A tundripaludum	NZ_JMLA01000001.1_1606	pmoB
Methylobacter_A tundripaludum	NZ_JMLA01000001.1_3433	pmoB
Methylomicrobium agile	NZ_JPOJ01000001.1_2745	pmoB
Methylomicrobium agile	NZ_JPOJ01000001.1_933	pmoB
Methylomarinum vadi	NZ_JPON01000001.1_1965	pmoB
Methylocapsa aurea	NZ_JQKO01000020.1_3	pmoB
Methylosinus sp1	NZ_JQNK01000008.1_528	pmoB
Methylosinus sp1	NZ_JQNK01000009.1_1260	pmoB
Methylosinus sp1	NZ_JQNK01000009.1_196	pmoB
Methylobacter whittenburyi	NZ_JQNS01000002.1_271	pmoB
Methylobacter whittenburyi	NZ_JQNS01000005.1_857	pmoB
Methylacidiphilum kamchatkense	NZ_JQNX01000001.1_162	pmoB
Methylacidiphilum kamchatkense	NZ_JQNX01000001.1_165	pmoB
Methylacidiphilum kamchatkense	NZ_JQNX01000001.1_307	pmoB
Streptomyces_F thermoautotrophicus	NZ_JYIJ01000014.1_68	pmoB
Methyloterricola oryzae	NZ_JYNS01000012.1_109	pmoB
Methyloterricola oryzae	NZ_JYNS01000018.1_61	pmoB
Methyloterricola oryzae	NZ_JYNS01000022.1_2	pmoB
Nocardioides luteus	NZ_JZDQ02000005.1_94	pmoB
Methylomicrobium_A buryatense	NZ_KB455575.1_3539	pmoB
Methylocystis rosea	NZ_KB889963.1_1462	pmoB
Methylocystis rosea	NZ_KB889963.1_2800	pmoB
Methylocystis rosea	NZ_KB889964.1_158	pmoB
Methylosarcina_A fibrata	NZ_KB889965.1_1900	pmoB
Methylosarcina_A fibrata	NZ_KB889965.1_3380	pmoB
Methylosinus sp1	NZ_KB900626.1_1787	pmoB
Methylosinus sp1	NZ_KB900626.1_2395	pmoB
Methylosinus sp1	NZ_KB900626.1_978	pmoB
	NZ_KB901875.1_430	pmoB
	NZ_KB901880.1_1	pmoB
Methylobacter marinus	NZ_KB912877.1_1132	pmoB
Methylobacter marinus	NZ_KB912877.1_2479	pmoB
Methylovulum miyakonense	NZ_KB913025.1_868	pmoB
Methylocaldum szegediense	NZ_KE386489.1_1570	pmoB
Methylocapsa acidiphila	NZ_KE386496.1_3491	pmoB
Methylobacter luteus	NZ_KE386569.1_2775	pmoB
Methylobacter luteus	NZ_KE386569.1_978	pmoB
Streptomyces_F thermoautotrophicus	NZ_LAXD01000001.1_2004	pmoB
Bradyrhizobium manausense	NZ_LJYG01000026.1_22	pmoB
Methylacidiphilum fumariolicum	NZ_LM997411.1_1108	pmoB
Methylacidiphilum fumariolicum	NZ_LM997411.1_942	pmoB
Methylacidiphilum fumariolicum	NZ_LM997411.1_945	pmoB
Rathayibacter sp1	NZ_LMNO01000010.1_1	pmoB
Nitrospira inopinata	NZ_LN885086.1_1708	pmoB
Methyloprofundus sedimenti	NZ_LPUF01000004.1_28	pmoB
Acidovorax delafieldii	NZ_LSIH01000172.1_24	pmoB
Acidovorax temperans	NZ_LSIQ01000387.1_72	pmoB
Nitrosomonas ureae_A	NZ_LT907782.1_1375	pmoB
Nitrosomonas ureae_A	NZ_LT907782.1_174	pmoB
Nitrosomonas ureae_A	NZ_LT907782.1_2504	pmoB
Methylomonas methanica	NZ_LUUF01000085.1_10	pmoB
Methylomonas methanica	NZ_LUUF01000091.1_3	pmoB
Methylomonas methanica_A	NZ_LUUG01000045.1_2	pmoB
Methylomonas methanica_A	NZ_LUUG01000051.1_53	pmoB
Methylomonas methanica_A	NZ_LUUG01000115.1_42	pmoB
Methylomonas methanica_A	NZ_LUUH01000029.1_31	pmoB
Methylomonas methanica_A	NZ_LUUH01000067.1_5	pmoB
Methylomonas methanica_A	NZ_LUUH01000077.1_101	pmoB
Methylomonas lenta	NZ_LUUI01000149.1_18	pmoB
Methylomonas koyamae_A	NZ_LUUK01000052.1_8	pmoB
Methylomonas koyamae_A	NZ_LUUK01000171.1_3	pmoB
Methylosinus trichosporium	NZ_LXWX01000144.1_2	pmoB
Methylomonas koyamae_A	NZ_MKMC01000011.1_60	pmoB
Methylomonas koyamae_A	NZ_MKMC01000078.1_167	pmoB
Methylomirabilis oxyfera	FP565575.1_1999	pmoC
Methylomirabilis oxyfera	FP565575.1_2088	pmoC
Methylococcus capsulatus	NC_002977.6_1766	pmoC
Methylococcus capsulatus	NC_002977.6_2791	pmoC
Methylococcus capsulatus	NC_002977.6_294	pmoC
Nitrosomonas europaea	NC_004757.1_1466	pmoC
Nitrosomonas europaea	NC_004757.1_2132	pmoC
Nitrosomonas europaea	NC_004757.1_977	pmoC
Nitrosococcus oceani	NC_007484.1_2663	pmoC
Nitrosospira multiformis	NC_007614.1_185	pmoC
Nitrosospira multiformis	NC_007614.1_2454	pmoC
Nitrosospira multiformis	NC_007614.1_2605	pmoC
Nitrosospira multiformis	NC_007614.1_2917	pmoC
Nitrosospira multiformis	NC_007614.1_841	pmoC
Nitrosomonas eutropha	NC_008344.1_1562	pmoC
Nitrosomonas eutropha	NC_008344.1_2136	pmoC
Nitrosomonas eutropha	NC_008344.1_2372	pmoC
Methylacidiphilum infernorum	NC_010794.1_1291	pmoC
Methylacidiphilum infernorum	NC_010794.1_1298	pmoC
Methylacidiphilum infernorum	NC_010794.1_1301	pmoC
Methylacidiphilum infernorum	NC_010794.1_1375	pmoC
Nitrosococcus halophilus	NC_013960.1_669	pmoC
Nitrosococcus watsonii	NC_014315.1_621	pmoC
Methylomonas methanica_B	NC_015572.1_297	pmoC
Methylomicrobium_A alcaliphilum	NC_016112.1_515	pmoC
Mycobacterium rhodesiae	NC_016604.1_2998	pmoC
Mycobacterium chubuense_A	NC_018022.1_574	pmoC
Methylosinus trichosporium	NZ_ADVE02000001.1_1018	pmoC
Methylosinus trichosporium	NZ_ADVE02000001.1_2763	pmoC
Methylosinus trichosporium	NZ_ADVE02000001.1_374	pmoC
Methylocystis parvus	NZ_AJTV01000012.1_68	pmoC
Methylocystis parvus	NZ_AJTV01000012.1_97	pmoC
Methylocystis parvus	NZ_AJTV01000015.1_43	pmoC
Methylocystis parvus	NZ_AJTV01000018.1_83	pmoC
Methylocystis parvus	NZ_AJTV01000045.1_25	pmoC
Methylocystis parvus	NZ_AJTV01000081.1_1	pmoC
Nitrosoglobus terrae	NZ_AP014836.1_1545	pmoC
Oceanococcus atlanticus	NZ_AQQV01000002.1_6	pmoC
Smaragdicoccus niigatensis	NZ_AQXZ01000019.1_573	pmoC
Methylohalobius crimeensis	NZ_ATXB01000001.1_15	pmoC
Methylohalobius crimeensis	NZ_ATXB01000001.1_2296	pmoC
Methylohalobius crimeensis	NZ_ATXB01000001.1_359	pmoC
Methylohalobius crimeensis	NZ_ATXB01000002.1_589	pmoC
Skermanella aerolata	NZ_AVFK01000047.1_14	pmoC
Methyloglobulus morosus	NZ_AYLO01000074.1_38	pmoC
Methyloglobulus morosus	NZ_AYLO01000115.1_6	pmoC
Methyloglobulus morosus	NZ_AYLO01000152.1_9	pmoC
Methylocystis rosea	NZ_AYNA01000009.1_10	pmoC
Methylocystis rosea	NZ_AYNA01000075.1_3	pmoC
Methylocystis rosea	NZ_AYNA01000128.1_9	pmoC
Methylosarcina lacus	NZ_AZUN01000001.1_2344	pmoC
Methylomonas koyamae	NZ_BBCK01000038.1_1	pmoC
Methylomonas koyamae	NZ_BBCK01000054.1_2	pmoC
Methylogaea oryzae	NZ_BBDL01000946.1_1	pmoC
Smaragdicoccus niigatensis	NZ_BCRU01000011.1_129	pmoC
Methylacidiphilum fumariolicum	NZ_CAHT01000053.1_7	pmoC
Methylacidiphilum fumariolicum	NZ_CAHT01000086.1_1	pmoC
Methylacidiphilum fumariolicum	NZ_CAHT01000087.1_3	pmoC
Methylomicrobium album	NZ_CM001475.1_1391	pmoC
Methylomicrobium album	NZ_CM001475.1_3509	pmoC
Nitrosomonas communis	NZ_CP011451.1_1121	pmoC
Nitrosomonas communis	NZ_CP011451.1_225	pmoC
Nitrosospira briensis	NZ_CP012371.1_1493	pmoC
Nitrosospira briensis	NZ_CP012371.1_1638	pmoC
Nitrosospira briensis	NZ_CP012371.1_2177	pmoC
Nitrosospira briensis	NZ_CP012371.1_2679	pmoC
Nitrosospira briensis	NZ_CP012371.1_468	pmoC
Nitrosospira briensis	NZ_CP012371.1_857	pmoC
Nitrosomonas ureae	NZ_CP013341.1_1289	pmoC
Nitrosomonas ureae	NZ_CP013341.1_1478	pmoC
Nitrosomonas ureae	NZ_CP013341.1_1891	pmoC
Nitrosomonas ureae	NZ_CP013341.1_272	pmoC
Nitrosomonas ureae	NZ_CP013341.1_2816	pmoC
Methylomonas koyamae	NZ_CP014360.1_3693	pmoC
Methylomonas koyamae	NZ_CP014360.1_3934	pmoC
Methylomonas denitrificans	NZ_CP014476.1_2559	pmoC
Methylomonas denitrificans	NZ_CP014476.1_913	pmoC
Methylocystis bryophila	NZ_CP019948.1_108	pmoC
Methylocystis bryophila	NZ_CP019948.1_1262	pmoC
Methylocystis bryophila	NZ_CP019948.1_2462	pmoC
Methylocystis bryophila	NZ_CP019948.1_2645	pmoC
Methylocystis bryophila	NZ_CP019948.1_2908	pmoC
Methylocystis bryophila	NZ_CP019948.1_3675	pmoC
Mycobacterium dioxanotrophicus	NZ_CP020812.1_58	pmoC
Nitrosospira lacus	NZ_CP021106.3_1250	pmoC
Nitrosospira lacus	NZ_CP021106.3_3003	pmoC
Nitrosospira lacus	NZ_CP021106.3_370	pmoC
Nitrosospira lacus	NZ_CP021106.3_519	pmoC
Methylovulum psychrotolerans	NZ_CP022129.1_3477	pmoC
Methylosinus trichosporium	NZ_CP023737.1_2018	pmoC
Methylosinus trichosporium	NZ_CP023737.1_241	pmoC
Methylosinus trichosporium	NZ_CP023737.1_3766	pmoC
Nitrospira nitrificans	NZ_CZPZ01000009.1_1	pmoC
Nitrospira nitrificans	NZ_CZPZ01000012.1_288	pmoC
Nitrospira nitrificans	NZ_CZPZ01000013.1_1	pmoC
Nitrospira nitrificans	NZ_CZPZ01000029.1_1	pmoC
Nitrospira nitrificans	NZ_CZPZ01000032.1_162	pmoC
Nitrospira nitrosa	NZ_CZQA01000001.1_1371	pmoC
Nitrospira nitrosa	NZ_CZQA01000001.1_66	pmoC
Nitrospira nitrosa	NZ_CZQA01000001.1_960	pmoC
Nitrospira nitrosa	NZ_CZQA01000011.1_91	pmoC
Nitrosomonas eutropha	NZ_FMTW01000001.1_109	pmoC
Nitrosomonas eutropha	NZ_FMTW01000055.1_5	pmoC
Nitrosomonas mobilis	NZ_FMWO01000042.1_39	pmoC
Nitrosomonas mobilis	NZ_FMWO01000100.1_2	pmoC
Nitrosospira multiformis_D	NZ_FNKY01000001.1_2807	pmoC
Nitrosospira multiformis_D	NZ_FNKY01000001.1_3187	pmoC
Nitrosospira multiformis_D	NZ_FNKY01000001.1_363	pmoC
Nitrosospira multiformis_D	NZ_FNKY01000001.1_515	pmoC
Nitrosospira multiformis_D	NZ_FNKY01000002.1_45	pmoC
Nitrosomonas communis	NZ_FNNH01000086.1_5	pmoC
Nitrosomonas oligotropha	NZ_FNOE01000005.1_110	pmoC
Nitrosomonas oligotropha	NZ_FNOE01000020.1_56	pmoC
Nitrosomonas oligotropha	NZ_FNOE01000063.1_3	pmoC
Nitrosomonas halophila	NZ_FNOY01000081.1_12	pmoC
Nitrosomonas halophila	NZ_FNOY01000113.1_2	pmoC
Nitrosospira multiformis	NZ_FNQL01000005.1_5	pmoC
Nitrosospira multiformis_A	NZ_FOCT01000004.1_158	pmoC
Nitrosomonas oligotropha	NZ_FODO01000005.1_38	pmoC
Nitrosomonas oligotropha	NZ_FODO01000019.1_56	pmoC
Nitrosomonas oligotropha	NZ_FODO01000063.1_1	pmoC
Solimonas aquatica	NZ_FOFS01000004.1_139	pmoC
Solimonas aquatica	NZ_FOFS01000011.1_101	pmoC
Nitrosospira multiformis_B	NZ_FOHI01000003.1_210	pmoC
Nitrosospira multiformis_B	NZ_FOHI01000005.1_103	pmoC
Nitrosospira multiformis_B	NZ_FOHI01000005.1_148	pmoC
Methylocapsa palsarum	NZ_FOSN01000002.1_134	pmoC
Methylocapsa palsarum	NZ_FOSN01000007.1_165	pmoC
Methylocapsa palsarum	NZ_FOSN01000015.1_61	pmoC
Nitrosomonas communis_A	NZ_FOUB01000125.1_5	pmoC
Nitrosomonas nitrosa	NZ_FOUF01000059.1_5	pmoC
Nitrosomonas cryotolerans	NZ_FOXN01000003.1_105	pmoC
Nitrosomonas cryotolerans	NZ_FOXN01000003.1_68	pmoC
Nitrosomonas cryotolerans	NZ_FOXN01000027.1_3	pmoC
Nitrosomonas eutropha_A	NZ_FPBL01000001.1_37	pmoC
Nitrosomonas eutropha_A	NZ_FPBL01000025.1_6	pmoC
Nitrosospira multiformis_C	NZ_FPBZ01000003.1_100	pmoC
Nitrosomonas cryotolerans	NZ_FSRO01000001.1_1415	pmoC
Nitrosomonas cryotolerans	NZ_FSRO01000001.1_2171	pmoC
Nitrosomonas cryotolerans	NZ_FSRO01000001.1_2209	pmoC
Nitrosomonas cryotolerans	NZ_FSRO01000001.1_2298	pmoC
Nitrosomonas cryotolerans	NZ_FSRO01000001.1_864	pmoC
Crenothrix polyspora_A	NZ_FUKI01000053.1_2	pmoC
Crenothrix polyspora_A	NZ_FUKI01000135.1_29	pmoC
Crenothrix polyspora	NZ_FUKJ01000014.1_1	pmoC
Crenothrix polyspora	NZ_FUKJ01000458.1_13	pmoC
Nitrosomonas europaea	NZ_FUWK01000003.1_111	pmoC
Methylomagnum ishizawai	NZ_FXAM01000001.1_1026	pmoC
Methylomagnum ishizawai	NZ_FXAM01000001.1_2515	pmoC
Methylomagnum ishizawai	NZ_FXAM01000001.1_4059	pmoC
Methylomagnum ishizawai	NZ_FXAM01000002.1_115	pmoC
	NZ_JAFS01000001.1_1192	pmoC
	NZ_JAFS01000001.1_1195	pmoC
	NZ_JAFS01000001.1_453	pmoC
Methylobacter_A tundripaludum	NZ_JH109152.1_1062	pmoC
Methylobacter_A tundripaludum	NZ_JH109152.1_2429	pmoC
Methylobacter_A tundripaludum	NZ_JMLA01000001.1_1604	pmoC
Methylobacter_A tundripaludum	NZ_JMLA01000001.1_3432	pmoC
Methylomicrobium agile	NZ_JPOJ01000001.1_2744	pmoC
Methylomicrobium agile	NZ_JPOJ01000001.1_935	pmoC
Methylomarinum vadi	NZ_JPON01000001.1_1967	pmoC
Methylocapsa aurea	NZ_JQKO01000014.1_25	pmoC
Methylocapsa aurea	NZ_JQKO01000020.1_1	pmoC
Methylosinus sp1	NZ_JQNK01000008.1_526	pmoC
Methylosinus sp1	NZ_JQNK01000009.1_1262	pmoC
Methylosinus sp1	NZ_JQNK01000009.1_198	pmoC
Methylosinus sp1	NZ_JQNK01000009.1_295	pmoC
Methylobacter whittenburyi	NZ_JQNS01000002.1_272	pmoC
Methylobacter whittenburyi	NZ_JQNS01000005.1_855	pmoC
Methylacidiphilum kamchatkense	NZ_JQNX01000001.1_160	pmoC
Methylacidiphilum kamchatkense	NZ_JQNX01000001.1_163	pmoC
Methylacidiphilum kamchatkense	NZ_JQNX01000001.1_166	pmoC
Methylacidiphilum kamchatkense	NZ_JQNX01000001.1_305	pmoC
Methylacidiphilum kamchatkense	NZ_JQNX01000002.1_39	pmoC
Streptomyces_F thermoautotrophicus	NZ_JYIJ01000014.1_66	pmoC
Methyloterricola oryzae	NZ_JYNS01000012.1_110	pmoC
Methyloterricola oryzae	NZ_JYNS01000023.1_39	pmoC
Nocardioides luteus	NZ_JZDQ02000005.1_92	pmoC
Methylomicrobium_A buryatense	NZ_KB455575.1_3537	pmoC
Methylocystis rosea	NZ_KB889963.1_1460	pmoC
Methylocystis rosea	NZ_KB889963.1_2027	pmoC
Methylocystis rosea	NZ_KB889963.1_2802	pmoC
Methylocystis rosea	NZ_KB889963.1_3025	pmoC
Methylocystis rosea	NZ_KB889963.1_315	pmoC
Methylocystis rosea	NZ_KB889964.1_157	pmoC
Methylosarcina_A fibrata	NZ_KB889965.1_1899	pmoC
Methylosarcina_A fibrata	NZ_KB889965.1_3378	pmoC
Methylosinus sp1	NZ_KB900626.1_1442	pmoC
Methylosinus sp1	NZ_KB900626.1_1789	pmoC
Methylosinus sp1	NZ_KB900626.1_2397	pmoC
Methylosinus sp1	NZ_KB900626.1_976	pmoC
	NZ_KB901875.1_432	pmoC
Methylobacter marinus	NZ_KB912877.1_1134	pmoC
Methylobacter marinus	NZ_KB912877.1_2480	pmoC
Methylovulum miyakonense	NZ_KB913025.1_870	pmoC
Methylocaldum szegediense	NZ_KE386489.1_1568	pmoC
Methylocaldum szegediense	NZ_KE386489.1_546	pmoC
Methylocaldum szegediense	NZ_KE386490.1_1257	pmoC
Methylocaldum szegediense	NZ_KE386490.1_1442	pmoC
Methylocaldum szegediense	NZ_KE386490.1_1445	pmoC
Methylocaldum szegediense	NZ_KE386490.1_864	pmoC
Methylocapsa acidiphila	NZ_KE386496.1_1933	pmoC
Methylocapsa acidiphila	NZ_KE386496.1_2028	pmoC
Methylocapsa acidiphila	NZ_KE386496.1_2206	pmoC
Methylocapsa acidiphila	NZ_KE386496.1_3489	pmoC
Methylobacter luteus	NZ_KE386569.1_2773	pmoC
Methylobacter luteus	NZ_KE386569.1_979	pmoC
Streptomyces_F thermoautotrophicus	NZ_LAXD01000001.1_2002	pmoC
Bradyrhizobium manausense	NZ_LJYG01000026.1_24	pmoC
Methylacidiphilum fumariolicum	NZ_LM997411.1_1106	pmoC
Methylacidiphilum fumariolicum	NZ_LM997411.1_940	pmoC
Methylacidiphilum fumariolicum	NZ_LM997411.1_943	pmoC
Methylacidiphilum fumariolicum	NZ_LM997411.1_948	pmoC
Rathayibacter sp1	NZ_LMNO01000002.1_1	pmoC
Nitrospira inopinata	NZ_LN885086.1_1153	pmoC
Nitrospira inopinata	NZ_LN885086.1_1706	pmoC
Nitrospira inopinata	NZ_LN885086.1_692	pmoC
Methyloprofundus sedimenti	NZ_LPUF01000004.1_30	pmoC
Acidovorax delafieldii	NZ_LSIH01000172.1_22	pmoC
Acidovorax temperans	NZ_LSIQ01000387.1_70	pmoC
Nitrosomonas ureae_A	NZ_LT907782.1_1013	pmoC
Nitrosomonas ureae_A	NZ_LT907782.1_1377	pmoC
Nitrosomonas ureae_A	NZ_LT907782.1_172	pmoC
Nitrosomonas ureae_A	NZ_LT907782.1_2318	pmoC
Nitrosomonas ureae_A	NZ_LT907782.1_2502	pmoC
Methylomonas methanica	NZ_LUUF01000085.1_11	pmoC
Methylomonas methanica	NZ_LUUF01000091.1_1	pmoC
Methylomonas methanica_A	NZ_LUUG01000045.1_1	pmoC
Methylomonas methanica_A	NZ_LUUG01000051.1_54	pmoC
Methylomonas methanica_A	NZ_LUUG01000115.1_44	pmoC
Methylomonas methanica_A	NZ_LUUH01000029.1_30	pmoC
Methylomonas methanica_A	NZ_LUUH01000067.1_3	pmoC
Methylomonas methanica_A	NZ_LUUH01000077.1_100	pmoC
Methylomonas lenta	NZ_LUUI01000149.1_20	pmoC
Methylomonas koyamae_A	NZ_LUUK01000052.1_9	pmoC
Methylomonas koyamae_A	NZ_LUUK01000171.1_1	pmoC
Methylosinus trichosporium	NZ_LXWX01000090.1_90	pmoC
Methylosinus trichosporium	NZ_LXWX01000144.1_4	pmoC
Methylomonas koyamae_A	NZ_MKMC01000011.1_62	pmoC
Methylomonas koyamae_A	NZ_MKMC01000078.1_166	pmoC
