# Supplementary material for: Adapting Macroecology to Microbiology: Using Occupancy Modeling To Assess Functional Profiles across Metagenomes
Source: mSystems. 2021 Dec 7;6(6):e00790-21. doi: 10.1128/mSystems.00790-21 (PMC8651082; doi:10.1128/mSystems.00790-21)
Supplement: TABLE S2 [file msystems.00790-21-st002.csv]

mcrA	mcrB	mcrG	pmoA	pmoB	pmoC	taxon_oid	Ecosystem	Longitude	Latitude	Add.Date	Assembly.Method	Sequencing.Method	Sample.Date	Numeric.Add.Date	Numeric.Sample.Date
0	0	0	0	0	0	3300005622	Environmental	106,870,651	-78,445,169	8/29/15	Unknown	454 GS FLX Titanium, Illumina GAIIx	1/25/98	3527	10251
0	0	0	1	0	1	3300027638	Environmental	1,641,187	-781,358	5/11/18	spades v. 3.11.1	Illumina HiSeq 2000, Illumina HiSeq 2500	12/31/08	4513	14244
0	0	0	0	0	0	3300002547	Environmental	1,641,187	-781,358	4/21/14		Illumina HiSeq 2000, Illumina HiSeq 2500	12/31/08	3032	14244
0	0	0	1	1	1	3300012093	Environmental	1,639,666	-781,266	11/24/16	MEGAHIT v. MEGAHIT v1.0.6	Illumina HiSeq 2500-1TB	1/15/10	3980	14624
0	0	0	1	1	1	3300012043	Environmental	164.09	-781,246	11/23/16	MEGAHIT v. MEGAHIT v1.0.6	Illumina HiSeq 2500-1TB	1/15/09	3979	14259
0	0	0	1	1	1	3300012529	Environmental	1,636,192	-781,031	12/8/16	MEGAHIT v. MEGAHIT v1.0.6	Illumina HiSeq 2500-1TB	1/15/11	3994	14989
0	0	0	1	1	1	3300012091	Environmental	1,637,685	-780,872	11/24/16	MEGAHIT v. MEGAHIT v1.0.6	Illumina HiSeq 2500-1TB	1/15/09	3980	14259
0	0	0	1	1	1	3300012042	Environmental	1,638,049	-780,853	11/23/16	MEGAHIT v. MEGAHIT v1.0.6	Illumina HiSeq 2500-1TB	1/15/09	3979	14259
0	0	0	0	0	0	3300012669	Environmental	1,637,452	-780,845	12/9/16	MEGAHIT v. MEGAHIT v1.0.6	Illumina HiSeq 2500-1TB	1/15/09	3995	14259
0	0	0	0	0	0	3300002522	Environmental	1,642,839	-780,836	4/11/14		Illumina HiSeq 2000, Illumina HiSeq 2500	12/31/08	3022	14244
0	0	0	0	0	0	3300027414	Environmental	1,642,839	-780,836	5/10/18	spades v. 3.11.1	Illumina HiSeq 2000, Illumina HiSeq 2500	12/31/08	4512	14244
0	0	0	0	0	0	3300017787	Environmental	1,641,679	-780,827	5/13/17	MEGAHIT v. MEGAHIT v1.0.6	Illumina HiSeq 2500-1TB	1/15/10	4150	14624
0	0	0	1	1	1	3300012187	Environmental	1,637,502	-780,824	11/25/16	MEGAHIT v. MEGAHIT v1.0.6	Illumina HiSeq 2500-1TB	1/15/09	3981	14259
0	0	0	1	1	1	3300012092	Environmental	163,805	-780,795	11/24/16	MEGAHIT v. MEGAHIT v1.0.6	Illumina HiSeq 2500-1TB	1/15/09	3980	14259
0	0	0	1	1	1	3300012045	Environmental	1,637,214	-78,078	11/23/16	MEGAHIT v. MEGAHIT v1.0.6	Illumina HiSeq 2500-1TB	1/15/10	3979	14624
0	0	0	0	0	0	3300012183	Environmental	1,641,203	-780,779	11/25/16	MEGAHIT v. MEGAHIT v1.0.6	Illumina HiSeq 2500-1TB	1/15/09	3981	14259
0	0	0	0	0	0	3300012531	Environmental	1,638,954	-780,767	12/8/16	MEGAHIT v. MEGAHIT v1.0.6	Illumina HiSeq 2500-1TB	1/15/09	3994	14259
0	0	0	0	0	0	3300013097	Environmental	163,892	-780,749	2/9/17	MEGAHIT v. MEGAHIT v1.0.6	Illumina HiSeq 2500-1TB	1/15/09	4057	14259
0	0	0	0	0	0	3300012526	Environmental	1,637,853	-780,742	12/8/16	MEGAHIT v. MEGAHIT v1.0.6	Illumina HiSeq 2500-1TB	1/15/09	3994	14259
0	0	0	0	0	0	3300012094	Environmental	1,638,918	-780,741	11/24/16	MEGAHIT v. MEGAHIT v1.0.6	Illumina HiSeq 2500-1TB	1/15/10	3980	14624
0	0	0	0	0	0	3300012044	Environmental	1,637,189	-780,729	11/23/16	MEGAHIT v. MEGAHIT v1.0.6	Illumina HiSeq 2500-1TB	1/15/09	3979	14259
0	0	0	1	1	1	3300012186	Environmental	1,640,602	-780,727	11/25/16	MEGAHIT v. MEGAHIT v1.0.6	Illumina HiSeq 2500-1TB	1/15/09	3981	14259
0	0	0	1	1	1	3300012185	Environmental	1,638,323	-780,624	11/25/16	MEGAHIT v. MEGAHIT v1.0.6	Illumina HiSeq 2500-1TB	1/15/10	3981	14624
0	0	0	0	0	0	3300012188	Environmental	163,688	-78,059	11/25/16	MEGAHIT v. MEGAHIT v1.0.6	Illumina HiSeq 2500-1TB	1/15/11	3981	14989
0	0	0	0	0	0	3300017789	Environmental	1,636,839	-780,586	5/13/17	MEGAHIT v. MEGAHIT v1.0.6	Illumina HiSeq 2500-1TB	1/15/11	4150	14989
0	0	0	1	1	1	3300012679	Environmental	1,637,401	-780,577	12/10/16	MEGAHIT v. MEGAHIT v1.0.6	Illumina HiSeq 2500-1TB	1/15/09	3996	14259
0	0	0	1	1	1	3300012678	Environmental	1,637,304	-780,557	12/10/16	MEGAHIT v. MEGAHIT v1.0.6	Illumina HiSeq 2500-1TB	1/15/11	3996	14989
0	0	0	0	0	0	3300027415	Environmental	1,640,209	-780,544	5/10/18	spades v. 3.11.1	Illumina HiSeq 2000, Illumina HiSeq 2500	12/31/08	4512	14244
0	0	0	0	0	0	3300002536	Environmental	1,640,209	-780,544	4/21/14		Illumina HiSeq 2000, Illumina HiSeq 2500	12/31/08	3032	14244
0	0	0	1	1	1	3300012684	Environmental	163,748	-780,526	12/11/16	MEGAHIT v. MEGAHIT v1.0.6	Illumina HiSeq 2500-1TB	1/15/10	3997	14624
0	0	0	1	1	1	3300012681	Environmental	163,698	-78,049	12/10/16	MEGAHIT v. MEGAHIT v1.0.6	Illumina HiSeq 2500-1TB	1/15/11	3996	14989
0	0	0	0	0	0	3300027618	Environmental	1,638,053	-780,486	5/11/18	spades v. 3.11.1	Illumina HiSeq 2000, Illumina HiSeq 2500	12/31/08	4513	14244
0	0	0	0	0	0	3300002548	Environmental	1,638,053	-780,486	4/21/14		Illumina HiSeq 2000, Illumina HiSeq 2500	12/31/08	3032	14244
0	0	0	0	0	0	3300002535	Environmental	1,641,133	-780,482	4/21/14		Illumina HiSeq 2000, Illumina HiSeq 2500	12/31/08	3032	14244
0	0	0	0	0	0	3300027409	Environmental	1,641,133	-780,482	5/10/18	spades v. 3.11.1	Illumina HiSeq 2000, Illumina HiSeq 2500	12/31/08	4512	14244
0	0	0	0	0	0	3300012682	Environmental	164,011	-780,471	12/10/16	MEGAHIT v. MEGAHIT v1.0.6	Illumina HiSeq 2500-1TB	1/15/09	3996	14259
0	0	0	0	0	0	3300012046	Environmental	1,636,821	-780,467	11/23/16	MEGAHIT v. MEGAHIT v1.0.6	Illumina HiSeq 2500-1TB	1/15/09	3979	14259
0	0	0	0	0	0	3300012680	Environmental	1,640,158	-780,456	12/10/16	MEGAHIT v. MEGAHIT v1.0.6	Illumina HiSeq 2500-1TB	1/15/09	3996	14259
0	0	0	0	1	1	3300012184	Environmental	1,637,174	-780,306	11/25/16	MEGAHIT v. MEGAHIT v1.0.6	Illumina HiSeq 2500-1TB	1/15/09	3981	14259
0	0	0	1	1	1	3300012527	Environmental	1,638,204	-780,267	12/8/16	MEGAHIT v. MEGAHIT v1.0.6	Illumina HiSeq 2500-1TB	1/15/09	3994	14259
0	0	0	0	0	0	3300012530	Environmental	1,639,173	-780,243	12/8/16	MEGAHIT v. MEGAHIT v1.0.6	Illumina HiSeq 2500-1TB	1/15/09	3994	14259
0	0	0	0	0	0	3300017695	Environmental	1,639,124	-78,024	5/10/17	MEGAHIT v. MEGAHIT v1.0.6	Illumina HiSeq 2500-1TB	1/15/10	4147	14624
0	0	0	0	0	0	3300007522	Environmental	162,445	-77,714	4/25/16	MEGAHIT v.1.0.3	Illumina HiSeq 2500-1TB	12/1/14	3767	16405
0	0	0	0	0	0	3300007520	Environmental	162,445	-77,714	4/25/16	MEGAHIT v. MEGAHIT v1.0.3	Illumina HiSeq 2500-1TB	12/1/14	3767	16405
0	0	0	0	0	0	3300007519	Environmental	162,445	-77,714	4/25/16	MEGAHIT v.1.0.3	Illumina HiSeq 2500-1TB	12/1/14	3767	16405
0	0	0	0	0	0	3300027848	Environmental	162,445	-77,714	5/12/18	spades v. 3.11.1	Illumina HiSeq 2500-1TB	12/1/14	4514	16405
0	0	0	0	0	0	3300027832	Environmental	162,445	-77,714	5/12/18	spades v. 3.11.1	Illumina HiSeq 2500-1TB	12/1/14	4514	16405
0	0	0	0	0	0	3300027976	Environmental	163,163	-77,605	5/14/18	spades v. 3.11.1	Illumina HiSeq 2500-1TB	12/5/14	4516	16409
0	0	0	1	0	1	3300009083	Environmental	163,163	-77,605	5/28/16	MEGAHIT v.1.0.3	Illumina HiSeq 2500-1TB	12/5/14	3800	16409
0	0	0	1	0	0	3300007521	Environmental	163,163	-77,605	5/25/16	MEGAHIT v. MEGAHIT v1.0.3	Illumina HiSeq 2500-1TB	12/5/14	3797	16409
0	0	0	0	0	0	3300007799	Environmental	163,163	-77,605	5/1/16	MEGAHIT v. MEGAHIT v1.0.3	Illumina HiSeq 2500-1TB	12/5/14	3773	16409
0	0	0	0	0	0	3300027823	Environmental	163,163	-77,605	5/12/18	spades v. 3.11.1	Illumina HiSeq 2500-1TB	12/5/14	4514	16409
0	0	0	0	0	0	3300007722	Environmental	163,163	-77,605	4/29/16	MEGAHIT v. MEGAHIT v1.0.3	Illumina HiSeq 2500-1TB	12/5/14	3771	16409
0	0	0	0	0	0	3300007523	Environmental	163,163	-77,605	3/30/16	MEGAHIT v.1.0.3	Illumina HiSeq 2500-1TB	12/5/14	3741	16409
0	0	0	0	0	0	3300027983	Environmental	163,163	-77,605	5/14/18	spades v. 3.11.1	Illumina HiSeq 2500-1TB	12/5/14	4516	16409
0	0	0	1	0	1	3300009084	Environmental	163,163	-77,605	5/28/16	MEGAHIT v. MEGAHIT v1.0.3	Illumina HiSeq 2500-1TB	12/5/14	3800	16409
0	0	0	0	0	0	3300027878	Environmental	163,163	-77,605	5/13/18	spades v. 3.11.1	Illumina HiSeq 2500-1TB	12/5/14	4515	16409
0	0	0	0	0	0	3300009032	Environmental	163,163	-77,605	5/3/16	MEGAHIT v.1.0.3	Illumina HiSeq 2500-1TB	12/5/14	3775	16409
0	0	0	0	0	0	3300007516	Environmental	163,163	-77,605	3/30/16	MEGAHIT v. MEGAHIT v1.0.3	Illumina HiSeq 2500-1TB	12/5/14	3741	16409
0	0	0	1	0	0	3300027850	Environmental	163,163	-77,605	5/12/18	spades v. 3.11.1	Illumina HiSeq 2500-1TB	12/5/14	4514	16409
0	0	0	0	0	0	3300007517	Environmental	163,163	-77,605	5/25/16	MEGAHIT v. MEGAHIT v1.0.3	Illumina HiSeq 2500-1TB	12/5/14	3797	16409
0	0	0	0	0	0	3300015360	Environmental	161.59	-775,281	4/10/17	MEGAHIT v. MEGAHIT v1.0.6	Illumina HiSeq 2500-1TB	1/1/13	4117	15706
0	0	0	0	0	0	3300022222	Environmental	161.59	-775,281	12/13/17	spades v. SPAdes version: 3.11.1-check	Illumina HiSeq 2500-1TB	1/1/13	4364	15706
0	0	0	0	0	0	3300020203	Environmental	161.59	-775,281	8/29/17	spades v. SPAdes version: 3.10.1	Illumina HiSeq 2500-1TB	1/1/13	4258	15706
0	0	0	0	0	0	3300020057	Environmental	161.59	-775,281	8/12/17	spades v. SPAdes version: 3.10.1	Illumina HiSeq 2500-1TB	1/1/13	4241	15706
0	0	0	0	0	0	3300021515	Environmental	161.59	-775,281	11/10/17	spades v. SPAdes version: 3.11.1-check	Illumina HiSeq 2500-1TB	1/1/10	4331	14610
0	0	0	0	0	0	3300020201	Environmental	161.59	-775,281	8/29/17	spades v. SPAdes version: 3.10.1	Illumina HiSeq 2500-1TB	1/1/13	4258	15706
0	0	0	0	0	0	3300020213	Environmental	161.59	-775,281	8/29/17	spades v. SPAdes version: 3.10.1	Illumina HiSeq 2500-1TB	1/1/13	4258	15706
0	0	0	0	0	0	3300020180	Environmental	161.59	-775,281	8/29/17	spades v. SPAdes version: 3.10.1	Illumina HiSeq 2500-1TB	1/1/13	4258	15706
0	0	0	0	0	0	3300020219	Environmental	161.59	-775,281	8/30/17	spades v. SPAdes version: 3.10.1	Illumina HiSeq 2500-1TB	1/1/13	4259	15706
0	0	0	0	0	0	3300020195	Environmental	161.59	-775,281	8/29/17	spades v. SPAdes version: 3.10.1	Illumina HiSeq 2500-1TB	1/1/13	4258	15706
0	0	0	0	0	0	3300020192	Environmental	161.59	-775,281	8/29/17	spades v. SPAdes version: 3.10.1	Illumina HiSeq 2500-1TB	1/1/13	4258	15706
0	0	0	0	0	0	3300020186	Environmental	161.59	-775,281	8/29/17	spades v. SPAdes version: 3.10.1	Illumina HiSeq 2500-1TB	1/1/13	4258	15706
0	0	0	0	0	0	3300020596	Environmental	161.59	-775,281	9/12/17	spades v. SPAdes version: 3.10.1	Illumina HiSeq 2500-1TB	1/1/13	4272	15706
0	0	0	0	0	0	3300002480	Environmental	1,671,113	-775,182	3/21/14		Illumina HiSeq 2500, Illumina HiSeq 2000	1/31/09	3001	14275
0	0	0	0	0	0	3300002474	Environmental	1,671,113	-775,182	3/16/14		Illumina HiSeq 2000, Illumina HiSeq 2500	1/31/09	2996	14275
0	0	0	0	0	0	3300026949	Environmental	1,671,113	-775,182	5/8/18	spades v. 3.11.1	Illumina HiSeq 2000, Illumina HiSeq 2500	1/31/09	4510	14275
0	0	0	0	0	0	3300026654	Environmental	1,671,113	-775,182	5/7/18	spades v. 3.11.1	Illumina HiSeq 2000, Illumina HiSeq 2500	1/31/09	4509	14275
0	0	0	0	0	0	3300002479	Environmental	1,671,113	-775,182	3/21/14		Illumina HiSeq 2000, Illumina HiSeq 2500	1/31/09	3001	14275
0	0	0	0	0	0	3300002473	Environmental	1,671,113	-775,182	3/16/14		Illumina HiSeq 2000, Illumina HiSeq 2500	1/31/09	2996	14275
0	0	0	0	0	0	3300027408	Environmental	1,671,113	-775,182	5/10/18	spades v. 3.11.1	Illumina HiSeq 2500, Illumina HiSeq 2000	1/31/09	4512	14275
0	0	0	0	0	0	3300002472	Environmental	1,671,113	-775,182	3/16/14		Illumina HiSeq 2000, Illumina HiSeq 2500	1/31/09	2996	14275
0	0	0	0	0	0	3300026950	Environmental	1,671,113	-775,182	5/8/18	spades v. 3.11.1	Illumina HiSeq 2000, Illumina HiSeq 2500	1/31/09	4510	14275
0	0	0	0	0	0	3300023301	Environmental	161,931,111	-7,738,861	2/23/18	spades v. 3.11.1	Illumina, Illumina HiSeq 2000, Illumina HiSeq 2500	11/1/10	4436	14914
0	0	0	0	0	0	3300001097	Environmental	161,931,111	-7,738,861	3/12/13		Illumina, Illumina HiSeq 2000, Illumina HiSeq 2500	11/1/10	2627	14914
0	0	0	0	0	0	3300000525	Environmental	161,931,111	-7,738,861	11/25/12		Illumina, Illumina HiSeq 2000, Illumina HiSeq 2500	11/1/10	2520	14914
0	0	0	0	0	0	3300001523	Environmental	161,931,111	-7,738,861	6/24/13		Illumina, Illumina HiSeq 2000, Illumina HiSeq 2500	11/1/10	2731	14914
0	0	0	0	0	0	3300001130	Environmental	161,931,111	-7,738,861	3/14/13		Illumina, Illumina HiSeq 2000, Illumina HiSeq 2500	11/1/10	2629	14914
0	0	0	0	0	0	3300000405	Environmental	161,931,111	-7,738,861	10/16/12		Illumina	11/1/10	2480	14914
0	0	0	0	0	0	3300005926	Engineered	778,344	-688,244	9/23/15	MEGAHIT v. MEGAHIT v0.2.0	Illumina HiSeq 2500-1TB	9/1/14	3552	16314
0	0	0	0	0	0	3300005908	Engineered	778,344	-688,244	9/21/15	MEGAHIT v. MEGAHIT v0.2.0	Illumina HiSeq 2500-1TB	9/1/14	3550	16314
0	0	0	0	0	0	3300025343	Engineered	778,344	-688,244	4/11/18	spades v. 3.11.1	Illumina HiSeq 2500-1TB	9/1/14	4483	16314
0	0	0	0	0	0	3300025333	Engineered	778,344	-688,244	4/11/18	spades v. 3.11.1	Illumina HiSeq 2500-1TB	9/1/14	4483	16314
0	0	0	0	0	0	3300005907	Engineered	779,341	-688,136	9/21/15	MEGAHIT v. MEGAHIT v0.2.0	Illumina HiSeq 2500-1TB	9/1/14	3550	16314
0	0	0	0	0	0	3300005925	Engineered	779,341	-688,136	9/23/15	MEGAHIT v. MEGAHIT v0.2.0	Illumina HiSeq 2500-1TB	9/1/14	3552	16314
0	0	0	0	0	0	3300025342	Engineered	779,341	-688,136	4/11/18	spades v. 3.11.1	Illumina HiSeq 2500-1TB	9/1/14	4483	16314
0	0	0	0	0	0	3300026560	Engineered	779,341	-688,136	4/23/18	spades v. 3.11.1	Illumina HiSeq 2500-1TB	9/1/14	4495	16314
0	0	0	0	0	0	3300012127	Environmental	781,882	-685,627	11/24/16	MEGAHIT v. MEGAHIT v1.0.6	Illumina HiSeq 2500-1TB	12/23/06	3980	13505
0	0	0	0	0	0	3300028339	Environmental	781,882	-685,627	6/7/18	spades v. 3.11.1	Illumina HiSeq 2500-1TB	12/23/06	4540	13505
0	0	0	0	0	0	3300005930	Environmental	781,882	-685,627	9/23/15	MEGAHIT v. MEGAHIT v0.2.0	Illumina HiSeq 2500-1TB	12/1/06	3552	13483
0	0	0	0	0	0	3300012027	Environmental	781,882	-685,627	11/22/16	MEGAHIT v. MEGAHIT v1.0.6	Illumina HiSeq 2500-1TB	12/23/06	3978	13505
0	0	0	0	0	0	3300005929	Environmental	781,882	-685,627	9/23/15	MEGAHIT v. MEGAHIT v0.2.0	Illumina HiSeq 2500-1TB	12/1/06	3552	13483
0	0	0	0	0	0	3300025351	Environmental	781,882	-685,627	4/11/18	spades v. 3.11.1	Illumina HiSeq 2500-1TB	12/1/06	4483	13483
0	0	0	0	0	0	3300025361	Environmental	781,882	-685,627	4/11/18	spades v. 3.11.1	Illumina HiSeq 2500-1TB	12/1/06	4483	13483
0	0	0	0	0	0	3300028349	Environmental	781,882	-685,627	6/7/18	spades v. 3.11.1	Illumina HiSeq 2500-1TB	12/23/06	4540	13505
0	0	0	0	0	0	3300005928	Environmental	781,882	-685,627	9/23/15	MEGAHIT v. MEGAHIT v0.2.0	Illumina HiSeq 2500-1TB	12/1/06	3552	13483
0	0	0	0	0	0	3300025352	Environmental	781,882	-685,627	4/11/18	spades v. 3.11.1	Illumina HiSeq 2500-1TB	12/1/06	4483	13483
0	0	0	0	0	0	3300012262	Environmental	781,968	-685,602	11/30/16	MEGAHIT v. MEGAHIT v1.0.6	Illumina HiSeq 2500-1TB	12/5/08	3986	14218
0	0	0	0	0	0	3300005924	Engineered	781,968	-685,602	9/23/15	MEGAHIT v. MEGAHIT v0.2.0	Illumina HiSeq 2500-1TB	12/1/08	3552	14214
0	0	0	0	0	0	3300028324	Engineered	781,968	-685,602	6/5/18	spades v. 3.11.1	Illumina HiSeq 2500-1TB	12/1/08	4538	14214
0	0	0	0	0	0	3300005906	Engineered	781,968	-685,602	9/21/15	MEGAHIT v. MEGAHIT v0.2.0	Illumina HiSeq 2500-1TB	12/1/08	3550	14214
0	0	0	0	0	0	3300028360	Environmental	781,968	-685,602	6/7/18	spades v. 3.11.1	Illumina HiSeq 2500-1TB	12/5/08	4540	14218
0	0	0	0	0	0	3300028407	Environmental	781,968	-685,602	6/12/18	spades v. 3.11.1	Illumina HiSeq 2500-1TB	12/5/08	4545	14218
0	0	0	0	0	0	3300028411	Environmental	781,968	-685,602	6/12/18	spades v. 3.11.1	Illumina HiSeq 2500-1TB	12/5/08	4545	14218
0	0	0	0	0	0	3300025335	Engineered	781,968	-685,602	4/11/18	spades v. 3.11.1	Illumina HiSeq 2500-1TB	12/1/08	4483	14214
0	0	0	0	0	0	3300012265	Environmental	781,968	-685,602	11/30/16	MEGAHIT v. MEGAHIT v1.0.6	Illumina HiSeq 2500-1TB	12/5/08	3986	14218
0	0	0	0	0	0	3300011181	Environmental	781,968	-685,602	11/12/16	MEGAHIT v. MEGAHIT v1.0.6	Illumina HiSeq 2500-1TB	12/5/08	3968	14218
0	0	0	0	0	0	3300025334	Engineered	781,877	-685,563	4/11/18	spades v. 3.11.1	Illumina HiSeq 2500-1TB	11/1/14	4483	16375
0	0	0	0	0	0	3300025344	Engineered	781,877	-685,563	4/11/18	spades v. 3.11.1	Illumina HiSeq 2500-1TB	11/1/14	4483	16375
0	0	0	0	0	0	3300005927	Engineered	781,877	-685,563	9/23/15	MEGAHIT v. MEGAHIT v0.2.0	Illumina HiSeq 2500-1TB	11/1/14	3552	16375
0	0	0	0	0	0	3300005922	Engineered	781,877	-685,563	9/23/15	MEGAHIT v. MEGAHIT v0.2.0	Illumina HiSeq 2500-1TB	11/1/14	3552	16375
0	0	0	0	0	0	3300005923	Engineered	781,877	-685,563	9/23/15	MEGAHIT v. MEGAHIT v0.2.0	Illumina HiSeq 2500-1TB	11/1/14	3552	16375
0	0	0	0	0	0	3300028323	Engineered	781,877	-685,563	6/5/18	spades v. 3.11.1	Illumina HiSeq 2500-1TB	11/1/14	4538	16375
0	0	0	0	0	0	3300028408	Environmental	781,913	-685,558	6/12/18	spades v. 3.11.1	Illumina HiSeq 2500-1TB	1/11/15	4545	16446
0	0	0	0	0	0	3300028359	Environmental	781,913	-685,558	6/7/18	spades v. 3.11.1	Illumina HiSeq 2500-1TB	2/11/14	4540	16112
0	0	0	0	0	0	3300028412	Environmental	781,913	-685,558	6/12/18	spades v. 3.11.1	Illumina HiSeq 2500-1TB	1/12/15	4545	16447
0	0	0	0	0	0	3300012032	Environmental	781,913	-685,558	11/22/16	MEGAHIT v. MEGAHIT v1.0.6	Illumina HiSeq 2500-1TB	1/11/15	3978	16446
0	0	0	0	0	0	3300028352	Environmental	781,913	-685,558	6/7/18	spades v. 3.11.1	Illumina HiSeq 2500-1TB	8/25/14	4540	16307
0	0	0	0	0	0	3300028374	Environmental	781,913	-685,558	6/7/18	spades v. 3.11.1	Illumina HiSeq 2500-1TB	1/12/15	4540	16447
0	0	0	0	0	0	3300012110	Environmental	781,913	-685,558	11/24/16	MEGAHIT v. MEGAHIT v1.0.6	Illumina HiSeq 2500-1TB	12/18/14	3980	16422
0	0	0	0	0	0	3300028371	Environmental	781,913	-685,558	6/7/18	spades v. 3.11.1	Illumina HiSeq 2500-1TB	1/12/15	4540	16447
0	0	0	0	0	0	3300012270	Environmental	781,913	-685,558	11/30/16	MEGAHIT v. MEGAHIT v1.0.6	Illumina HiSeq 2500-1TB	12/1/15	3986	16770
0	0	0	0	0	0	3300028364	Environmental	781,913	-685,558	6/7/18	spades v. 3.11.1	Illumina HiSeq 2500-1TB	1/11/15	4540	16446
0	0	0	0	0	0	3300012269	Environmental	781,913	-685,558	11/30/16	MEGAHIT v. MEGAHIT v1.0.6	Illumina HiSeq 2500-1TB	1/11/15	3986	16446
0	0	0	0	0	0	3300012025	Environmental	781,913	-685,558	11/22/16	MEGAHIT v. MEGAHIT v1.0.6	Illumina HiSeq 2500-1TB	6/12/14	3978	16233
0	0	0	0	0	0	3300012115	Environmental	781,913	-685,558	11/24/16	MEGAHIT v. MEGAHIT v1.0.6	Illumina HiSeq 2500-1TB	11/24/14	3980	16398
0	0	0	0	0	0	3300028341	Environmental	781,913	-685,558	6/7/18	spades v. 3.11.1	Illumina HiSeq 2500-1TB	6/12/14	4540	16233
0	0	0	0	0	0	3300023113	Environmental	781,913	-685,558	2/16/18	spades v. 3.11.1	Illumina HiSeq 2500-1TB	1/19/15	4429	16454
0	0	0	0	0	0	3300028354	Environmental	781,913	-685,558	6/7/18	spades v. 3.11.1	Illumina HiSeq 2500-1TB	1/19/15	4540	16454
0	0	0	0	0	0	3300011169	Environmental	781,913	-685,558	11/11/16	MEGAHIT v. MEGAHIT v1.0.6	Illumina HiSeq 2500-1TB	2/11/14	3967	16112
0	0	0	0	0	0	3300012106	Environmental	781,913	-685,558	11/24/16	MEGAHIT v. MEGAHIT v1.0.6	Illumina HiSeq 2500-1TB	8/25/14	3980	16307
0	0	0	0	0	0	3300028410	Environmental	781,913	-685,558	6/12/18	spades v. 3.11.1	Illumina HiSeq 2500-1TB	1/11/15	4545	16446
0	0	0	0	0	0	3300012109	Environmental	781,913	-685,558	11/24/16	MEGAHIT v. MEGAHIT v1.0.6	Illumina HiSeq 2500-1TB	1/19/15	3980	16454
0	0	0	0	0	0	3300028378	Environmental	781,913	-685,558	6/8/18	spades v. 3.11.1	Illumina HiSeq 2500-1TB	1/12/15	4541	16447
0	0	0	0	0	0	3300012272	Environmental	781,913	-685,558	11/30/16	MEGAHIT v. MEGAHIT v1.0.6	Illumina HiSeq 2500-1TB	1/11/15	3986	16446
0	0	0	0	0	0	3300023049	Environmental	781,913	-685,558	2/16/18	spades v. 3.11.1	Illumina HiSeq 2500-1TB	1/12/15	4429	16447
0	0	0	0	0	0	3300012104	Environmental	781,913	-685,558	11/24/16	MEGAHIT v. MEGAHIT v1.0.6	Illumina HiSeq 2500-1TB	12/13/13	3980	16052
0	0	0	0	0	0	3300028362	Environmental	781,913	-685,558	6/7/18	spades v. 3.11.1	Illumina HiSeq 2500-1TB	8/25/14	4540	16307
0	0	0	0	0	0	3300028356	Environmental	781,913	-685,558	6/7/18	spades v. 3.11.1	Illumina HiSeq 2500-1TB	12/18/14	4540	16422
0	0	0	0	0	0	3300028346	Environmental	781,913	-685,558	6/7/18	spades v. 3.11.1	Illumina HiSeq 2500-1TB	12/13/13	4540	16052
0	0	0	0	0	0	3300012029	Environmental	781,913	-685,558	11/22/16	MEGAHIT v. MEGAHIT v1.0.6	Illumina HiSeq 2500-1TB	6/12/14	3978	16233
0	0	0	0	0	0	3300012037	Environmental	781,913	-685,558	11/22/16	MEGAHIT v. MEGAHIT v1.0.6	Illumina HiSeq 2500-1TB	1/11/15	3978	16446
0	0	0	0	0	0	3300012033	Environmental	781,913	-685,558	11/22/16	MEGAHIT v. MEGAHIT v1.0.6	Illumina HiSeq 2500-1TB	1/12/15	3978	16447
0	0	0	0	0	0	3300028403	Environmental	781,913	-685,558	6/12/18	spades v. 3.11.1	Illumina HiSeq 2500-1TB	1/19/15	4545	16454
0	0	0	0	0	0	3300028415	Environmental	781,913	-685,558	6/12/18	spades v. 3.11.1	Illumina HiSeq 2500-1TB	1/12/15	4545	16447
0	0	0	0	0	0	3300012145	Environmental	781,913	-685,558	11/24/16	MEGAHIT v. MEGAHIT v1.0.6	Illumina HiSeq 2500-1TB	12/13/13	3980	16052
0	0	0	0	0	0	3300011185	Environmental	781,913	-685,558	11/12/16	MEGAHIT v. MEGAHIT v1.0.6	Illumina HiSeq 2500-1TB	1/12/15	3968	16447
0	0	0	0	0	0	3300028367	Environmental	781,913	-685,558	6/7/18	spades v. 3.11.1	Illumina HiSeq 2500-1TB	1/12/15	4540	16447
0	0	0	0	0	0	3300012178	Environmental	781,913	-685,558	11/25/16	MEGAHIT v. MEGAHIT v1.0.6	Illumina HiSeq 2500-1TB	1/12/15	3981	16447
0	0	0	0	0	0	3300028348	Environmental	781,913	-685,558	6/7/18	spades v. 3.11.1	Illumina HiSeq 2500-1TB	12/18/14	4540	16422
0	0	0	0	0	0	3300012030	Environmental	781,913	-685,558	11/22/16	MEGAHIT v. MEGAHIT v1.0.6	Illumina HiSeq 2500-1TB	1/12/15	3978	16447
0	0	0	0	0	0	3300028413	Environmental	781,913	-685,558	6/12/18	spades v. 3.11.1	Illumina HiSeq 2500-1TB	1/11/15	4545	16446
0	0	0	0	0	0	3300012268	Environmental	781,913	-685,558	11/30/16	MEGAHIT v. MEGAHIT v1.0.6	Illumina HiSeq 2500-1TB	1/12/15	3986	16447
0	0	0	0	0	0	3300028405	Environmental	781,913	-685,558	6/12/18	spades v. 3.11.1	Illumina HiSeq 2500-1TB	1/12/15	4545	16447
0	0	0	0	0	0	3300012121	Environmental	781,913	-685,558	11/24/16	MEGAHIT v. MEGAHIT v1.0.6	Illumina HiSeq 2500-1TB	12/13/13	3980	16052
0	0	0	0	0	0	3300011187	Environmental	781,913	-685,558	11/12/16	MEGAHIT v. MEGAHIT v1.0.6	Illumina HiSeq 2500-1TB	1/12/15	3968	16447
0	0	0	0	0	0	3300028375	Environmental	781,913	-685,558	6/7/18	spades v. 3.11.1	Illumina HiSeq 2500-1TB	1/11/15	4540	16446
0	0	0	0	0	0	3300028365	Environmental	781,913	-685,558	6/7/18	spades v. 3.11.1	Illumina HiSeq 2500-1TB	6/12/14	4540	16233
0	0	0	0	0	0	3300012147	Environmental	781,913	-685,558	11/24/16	MEGAHIT v. MEGAHIT v1.0.6	Illumina HiSeq 2500-1TB	1/11/15	3980	16446
0	0	0	0	0	0	3300028358	Environmental	781,913	-685,558	6/7/18	spades v. 3.11.1	Illumina HiSeq 2500-1TB	1/19/14	4540	16089
0	0	0	0	0	0	3300028369	Environmental	781,913	-685,558	6/7/18	spades v. 3.11.1	Illumina HiSeq 2500-1TB	1/11/15	4540	16446
0	0	0	0	0	0	3300012271	Environmental	781,913	-685,558	11/30/16	MEGAHIT v. MEGAHIT v1.0.6	Illumina HiSeq 2500-1TB	1/11/15	3986	16446
0	0	0	0	0	0	3300028372	Environmental	781,913	-685,558	6/7/18	spades v. 3.11.1	Illumina HiSeq 2500-1TB	1/12/15	4540	16447
0	0	0	0	0	0	3300028361	Environmental	781,913	-685,558	6/7/18	spades v. 3.11.1	Illumina HiSeq 2500-1TB	1/11/15	4540	16446
0	0	0	0	0	0	3300012116	Environmental	781,913	-685,558	11/24/16	MEGAHIT v. MEGAHIT v1.0.6	Illumina HiSeq 2500-1TB	12/18/14	3980	16422
0	0	0	0	0	0	3300012250	Environmental	781,913	-685,558	11/30/16	MEGAHIT v. MEGAHIT v1.0.6	Illumina HiSeq 2500-1TB	6/12/14	3986	16233
0	0	0	0	0	0	3300028373	Environmental	781,913	-685,558	6/7/18	spades v. 3.11.1	Illumina HiSeq 2500-1TB	1/11/15	4540	16446
0	0	0	0	0	0	3300012170	Environmental	781,913	-685,558	11/24/16	MEGAHIT v. MEGAHIT v1.0.6	Illumina HiSeq 2500-1TB	1/12/15	3980	16447
0	0	0	0	0	0	3300012182	Environmental	781,913	-685,558	11/25/16	MEGAHIT v. MEGAHIT v1.0.6	Illumina HiSeq 2500-1TB	1/12/15	3981	16447
0	0	0	0	0	0	3300012118	Environmental	781,913	-685,558	11/24/16	MEGAHIT v. MEGAHIT v1.0.6	Illumina HiSeq 2500-1TB	1/19/14	3980	16089
0	0	0	0	0	0	3300011189	Environmental	781,913	-685,558	11/12/16	MEGAHIT v. MEGAHIT v1.0.6	Illumina HiSeq 2500-1TB	1/12/15	3968	16447
0	0	0	0	0	0	3300012103	Environmental	781,913	-685,558	11/24/16	MEGAHIT v. MEGAHIT v1.0.6	Illumina HiSeq 2500-1TB	11/24/14	3980	16398
0	0	0	0	0	0	3300011186	Environmental	781,913	-685,558	11/12/16	MEGAHIT v. MEGAHIT v1.0.6	Illumina HiSeq 2500-1TB	1/11/15	3968	16446
0	0	0	0	0	0	3300028370	Environmental	781,913	-685,558	6/7/18	spades v. 3.11.1	Illumina HiSeq 2500-1TB	1/11/15	4540	16446
0	0	0	0	0	0	3300028342	Environmental	781,913	-685,558	6/7/18	spades v. 3.11.1	Illumina HiSeq 2500-1TB	6/12/14	4540	16233
0	0	0	0	0	0	3300028351	Environmental	781,913	-685,558	6/7/18	spades v. 3.11.1	Illumina HiSeq 2500-1TB	11/24/14	4540	16398
0	0	0	0	0	0	3300012128	Environmental	781,913	-685,558	11/24/16	MEGAHIT v. MEGAHIT v1.0.6	Illumina HiSeq 2500-1TB	12/18/14	3980	16422
0	0	0	0	0	0	3300012031	Environmental	781,913	-685,558	11/22/16	MEGAHIT v. MEGAHIT v1.0.6	Illumina HiSeq 2500-1TB	1/11/15	3978	16446
0	0	0	0	0	0	3300012026	Environmental	781,913	-685,558	11/22/16	MEGAHIT v. MEGAHIT v1.0.6	Illumina HiSeq 2500-1TB	8/25/14	3978	16307
0	0	0	0	0	0	3300011171	Environmental	781,913	-685,558	11/11/16	MEGAHIT v. MEGAHIT v1.0.6	Illumina HiSeq 2500-1TB	12/18/14	3967	16422
0	0	0	0	0	0	3300028377	Environmental	781,913	-685,558	6/8/18	spades v. 3.11.1	Illumina HiSeq 2500-1TB	1/12/15	4541	16447
0	0	0	0	0	0	3300012111	Environmental	781,913	-685,558	11/24/16	MEGAHIT v. MEGAHIT v1.0.6	Illumina HiSeq 2500-1TB	11/24/14	3980	16398
0	0	0	0	0	0	3300012036	Environmental	781,913	-685,558	11/22/16	MEGAHIT v. MEGAHIT v1.0.6	Illumina HiSeq 2500-1TB	1/12/15	3978	16447
0	0	0	0	0	0	3300028368	Environmental	781,913	-685,558	6/7/18	spades v. 3.11.1	Illumina HiSeq 2500-1TB	1/12/15	4540	16447
0	0	0	0	0	0	3300011188	Environmental	781,913	-685,558	11/12/16	MEGAHIT v. MEGAHIT v1.0.6	Illumina HiSeq 2500-1TB	1/11/15	3968	16446
0	0	0	0	0	0	3300028355	Environmental	781,913	-685,558	6/7/18	spades v. 3.11.1	Illumina HiSeq 2500-1TB	11/24/14	4540	16398
0	0	0	0	0	0	3300028353	Environmental	781,913	-685,558	6/7/18	spades v. 3.11.1	Illumina HiSeq 2500-1TB	11/24/14	4540	16398
0	0	0	0	0	0	3300012028	Environmental	781,913	-685,558	11/22/16	MEGAHIT v. MEGAHIT v1.0.6	Illumina HiSeq 2500-1TB	1/19/15	3978	16454
0	0	0	0	0	0	3300028404	Environmental	781,913	-685,558	6/12/18	spades v. 3.11.1	Illumina HiSeq 2500-1TB	2/11/14	4545	16112
0	0	0	0	0	0	3300028340	Environmental	781,913	-685,558	6/7/18	spades v. 3.11.1	Illumina HiSeq 2500-1TB	12/13/13	4540	16052
0	0	0	0	0	0	3300011177	Environmental	781,913	-685,558	11/11/16	MEGAHIT v. MEGAHIT v1.0.6	Illumina HiSeq 2500-1TB	8/25/14	3967	16307
0	0	0	0	0	0	3300028409	Environmental	781,913	-685,558	6/12/18	spades v. 3.11.1	Illumina HiSeq 2500-1TB	11/24/14	4545	16398
0	0	0	0	0	0	3300028376	Environmental	781,913	-685,558	6/8/18	spades v. 3.11.1	Illumina HiSeq 2500-1TB	12/1/15	4541	16770
0	0	0	0	0	0	3300028366	Environmental	781,913	-685,558	6/7/18	spades v. 3.11.1	Illumina HiSeq 2500-1TB	1/12/15	4540	16447
0	0	0	0	0	0	3300011170	Environmental	781,913	-685,558	11/11/16	MEGAHIT v. MEGAHIT v1.0.6	Illumina HiSeq 2500-1TB	2/11/14	3967	16112
0	0	0	0	0	0	3300028357	Environmental	781,913	-685,558	6/7/18	spades v. 3.11.1	Illumina HiSeq 2500-1TB	8/25/14	4540	16307
0	0	0	0	0	0	3300028363	Environmental	781,913	-685,558	6/7/18	spades v. 3.11.1	Illumina HiSeq 2500-1TB	12/13/13	4540	16052
0	0	0	0	0	0	3300028350	Environmental	781,913	-685,558	6/7/18	spades v. 3.11.1	Illumina HiSeq 2500-1TB	2/11/14	4540	16112
0	0	0	0	0	0	3300028345	Environmental	781,913	-685,558	6/7/18	spades v. 3.11.1	Illumina HiSeq 2500-1TB	12/18/14	4540	16422
0	0	0	0	0	0	3300011179	Environmental	781,913	-685,558	11/12/16	MEGAHIT v. MEGAHIT v1.0.6	Illumina HiSeq 2500-1TB	11/24/14	3968	16398
0	0	0	0	0	0	3300012107	Environmental	781,913	-685,558	11/24/16	MEGAHIT v. MEGAHIT v1.0.6	Illumina HiSeq 2500-1TB	2/11/14	3980	16112
0	0	0	0	0	0	3300012267	Environmental	781,913	-685,558	11/30/16	MEGAHIT v. MEGAHIT v1.0.6	Illumina HiSeq 2500-1TB	1/12/15	3986	16447
0	0	0	0	0	0	3300028406	Environmental	781,913	-685,558	6/12/18	spades v. 3.11.1	Illumina HiSeq 2500-1TB	12/18/14	4545	16422
0	0	0	0	0	0	3300028344	Environmental	782,467	-685,417	6/7/18	spades v. 3.11.1	Illumina HiSeq 2500-1TB	11/26/14	4540	16400
0	0	0	0	0	0	3300012261	Environmental	782,467	-685,417	11/30/16	MEGAHIT v. MEGAHIT v1.0.6	Illumina HiSeq 2500-1TB	11/26/14	3986	16400
0	0	0	0	0	0	3300012108	Environmental	782,467	-685,417	11/24/16	MEGAHIT v. MEGAHIT v1.0.6	Illumina HiSeq 2500-1TB	11/26/14	3980	16400
0	0	0	0	0	0	3300028347	Environmental	782,467	-685,417	6/7/18	spades v. 3.11.1	Illumina HiSeq 2500-1TB	11/26/14	4540	16400
0	0	0	0	0	0	3300012114	Environmental	782,467	-685,417	11/24/16	MEGAHIT v. MEGAHIT v1.0.6	Illumina HiSeq 2500-1TB	11/26/14	3980	16400
0	0	0	0	0	0	3300028402	Environmental	782,467	-685,417	6/12/18	spades v. 3.11.1	Illumina HiSeq 2500-1TB	11/26/14	4545	16400
0	0	0	0	0	0	3300012263	Environmental	782,467	-685,417	11/30/16	MEGAHIT v. MEGAHIT v1.0.6	Illumina HiSeq 2500-1TB	11/26/14	3986	16400
0	0	0	0	0	0	3300028343	Environmental	782,467	-685,417	6/7/18	spades v. 3.11.1	Illumina HiSeq 2500-1TB	11/26/14	4540	16400
0	0	0	0	0	0	3300005273	Environmental	78.18	-68.54	6/3/15	MeGAMerge version 0.9b	Illumina	12/1/08	3440	14214
0	0	0	0	0	0	2100351014	Environmental	78.18	-68.54	1/2/11	Newbler and/or Velvet	454 GS FLX Titanium	12/1/08	1827	14214
0	0	0	0	0	0	2140918027	Environmental	78.18	-68.54	3/29/11	Newbler v. 2.5	454 GS FLX Titanium	12/1/08	1913	14214
0	0	0	0	0	0	2081372007	Environmental	78.18	-68.54	11/3/10	Newbler and/or Velvet	Illumina	12/1/08	1767	14214
0	0	0	0	0	0	2084038011	Environmental	78.18	-68.54	11/27/10	Newbler and/or Velvet	454 GS FLX Titanium	12/1/08	1791	14214
0	0	0	0	0	0	2140918017	Environmental	78.18	-68.54	3/29/11	Velvet	Illumina	12/1/08	1913	14214
0	0	0	0	0	0	3300005268	Environmental	78.18	-68.54	6/3/15	MeGAMerge version 0.9b	Illumina	12/1/08	3440	14214
0	0	0	0	0	0	2084038019	Environmental	78.18	-68.54	11/27/10	Newbler and/or Velvet	454 GS FLX Titanium	12/1/08	1791	14214
0	0	0	0	0	0	3300007074	Environmental	78,188	-684,725	1/4/16	MEGAHIT v. MEGAHIT v0.2.0	Illumina HiSeq 2500-1TB	12/1/08	3655	14214
0	0	0	0	0	0	3300022865	Environmental	78,188	-684,725	2/12/18	spades v. 3.11.1	Illumina HiSeq 2500-1TB	10/20/14	4425	16363
0	0	0	0	0	0	3300022841	Environmental	78,188	-684,725	2/12/18	spades v. 3.11.1	Illumina HiSeq 2500-1TB	12/17/13	4425	16056
1	1	1	0	0	1	3300005936	Environmental	78,188	-684,725	9/23/15	MEGAHIT v. MEGAHIT v0.2.0	Illumina HiSeq 2500-1TB	12/1/08	3552	14214
0	0	0	0	0	0	3300023245	Environmental	78,188	-684,725	2/19/18	spades v. 3.11.1	Illumina HiSeq 2500-1TB	7/2/14	4432	16253
1	1	1	0	0	0	3300023295	Environmental	78,188	-684,725	2/23/18	spades v. 3.11.1	Illumina HiSeq 2500-1TB	10/21/14	4436	16364
0	0	0	0	0	0	3300025438	Environmental	78,188	-684,725	4/11/18	spades v. 3.11.1	Illumina HiSeq 2500-1TB	12/1/08	4483	14214
1	1	1	0	0	0	3300023299	Environmental	78,188	-684,725	2/23/18	spades v. 3.11.1	Illumina HiSeq 2500-1TB	12/3/14	4436	16407
1	1	1	0	0	0	3300025698	Environmental	78,188	-684,725	4/12/18	spades v. 3.11.1	Illumina HiSeq 2500-1TB	12/1/08	4484	14214
1	1	1	0	0	0	3300022838	Environmental	78,188	-684,725	2/12/18	spades v. 3.11.1	Illumina HiSeq 2500-1TB	10/21/14	4425	16364
0	0	0	0	0	0	3300022864	Environmental	78,188	-684,725	2/12/18	spades v. 3.11.1	Illumina HiSeq 2500-1TB	8/21/14	4425	16303
0	0	0	0	0	0	3300022827	Environmental	78,188	-684,725	2/12/18	spades v. 3.11.1	Illumina HiSeq 2500-1TB	2/15/14	4425	16116
0	0	0	0	0	0	3300022843	Environmental	78,188	-684,725	2/12/18	spades v. 3.11.1	Illumina HiSeq 2500-1TB	11/24/13	4425	16033
0	0	0	0	0	0	3300025603	Environmental	78,188	-684,725	4/12/18	spades v. 3.11.1	Illumina HiSeq 2500-1TB	12/1/08	4484	14214
0	0	0	0	0	0	3300025425	Environmental	78,188	-684,725	4/11/18	spades v. 3.11.1	Illumina HiSeq 2500-1TB	12/1/08	4483	14214
0	0	0	0	1	1	3300023234	Environmental	78,188	-684,725	2/19/18	spades v. 3.11.1	Illumina HiSeq 2500-1TB	11/26/13	4432	16035
1	1	1	0	0	0	3300022887	Environmental	78,188	-684,725	2/12/18	spades v. 3.11.1	Illumina HiSeq 2500-1TB	11/27/13	4425	16036
1	1	1	0	0	0	3300025661	Environmental	78,188	-684,725	4/12/18	spades v. 3.11.1	Illumina HiSeq 2500-1TB	12/1/08	4484	14214
0	0	0	0	0	0	3300022855	Environmental	78,188	-684,725	2/12/18	spades v. 3.11.1	Illumina HiSeq 2500-1TB	10/21/14	4425	16364
0	0	0	0	0	0	3300023231	Environmental	78,188	-684,725	2/19/18	spades v. 3.11.1	Illumina HiSeq 2500-1TB	12/4/14	4432	16408
0	0	0	0	0	0	3300023227	Environmental	78,188	-684,725	2/19/18	spades v. 3.11.1	Illumina HiSeq 2500-1TB	12/4/14	4432	16408
1	1	1	0	0	0	3300005939	Environmental	78,188	-684,725	9/23/15	MEGAHIT v. MEGAHIT v0.2.0	Illumina HiSeq 2500-1TB	12/1/08	3552	14214
0	0	1	0	0	0	3300005918	Environmental	78,188	-684,725	9/21/15	MEGAHIT v. MEGAHIT v0.2.0	Illumina HiSeq 2500-1TB	12/1/08	3550	14214
0	0	0	0	0	0	3300022854	Environmental	78,188	-684,725	2/12/18	spades v. 3.11.1	Illumina HiSeq 2500-1TB	11/26/13	4425	16035
0	0	0	0	0	0	3300022825	Environmental	78,188	-684,725	2/12/18	spades v. 3.11.1	Illumina HiSeq 2500-1TB	10/20/14	4425	16363
0	0	0	0	0	0	3300005911	Environmental	78,188	-684,725	9/21/15	MEGAHIT v. MEGAHIT v0.2.0	Illumina HiSeq 2500-1TB	12/1/08	3550	14214
0	0	0	1	1	1	3300022836	Environmental	78,188	-684,725	2/12/18	spades v. 3.11.1	Illumina HiSeq 2500-1TB	7/2/14	4425	16253
0	0	0	0	0	0	3300023243	Environmental	78,188	-684,725	2/19/18	spades v. 3.11.1	Illumina HiSeq 2500-1TB	11/24/13	4432	16033
0	0	0	0	0	0	3300025362	Environmental	78,188	-684,725	4/11/18	spades v. 3.11.1	Illumina HiSeq 2500-1TB	12/1/08	4483	14214
0	0	0	0	0	0	3300022885	Environmental	78,188	-684,725	2/12/18	spades v. 3.11.1	Illumina HiSeq 2500-1TB	8/21/14	4425	16303
0	0	0	0	0	0	3300023249	Environmental	78,188	-684,725	2/19/18	spades v. 3.11.1	Illumina HiSeq 2500-1TB	10/21/14	4432	16364
1	1	1	0	0	0	3300022846	Environmental	78,188	-684,725	2/12/18	spades v. 3.11.1	Illumina HiSeq 2500-1TB	12/3/14	4425	16407
0	0	0	0	0	0	3300005909	Environmental	78,188	-684,725	9/21/15	MEGAHIT v. MEGAHIT v0.2.0	Illumina HiSeq 2500-1TB	12/1/08	3550	14214
0	0	0	0	0	0	3300023256	Environmental	78,188	-684,725	2/19/18	spades v. 3.11.1	Illumina HiSeq 2500-1TB	12/3/14	4432	16407
0	1	1	0	0	0	3300022884	Environmental	78,188	-684,725	2/12/18	spades v. 3.11.1	Illumina HiSeq 2500-1TB	12/3/14	4425	16407
0	0	0	0	0	0	3300023242	Environmental	78,188	-684,725	2/19/18	spades v. 3.11.1	Illumina HiSeq 2500-1TB	8/1/15	4432	16648
0	0	0	0	1	0	3300023238	Environmental	78,188	-684,725	2/19/18	spades v. 3.11.1	Illumina HiSeq 2500-1TB	10/21/14	4432	16364
0	0	0	0	0	0	3300023501	Environmental	78,188	-684,725	2/27/18	spades v. 3.11.1	Illumina HiSeq 2500-1TB	12/4/14	4440	16408
0	0	0	0	0	0	3300023054	Environmental	78,188	-684,725	2/16/18	spades v. 3.11.1	Illumina HiSeq 2500-1TB	2/15/14	4429	16116
0	0	0	1	0	0	3300022834	Environmental	78,188	-684,725	2/12/18	spades v. 3.11.1	Illumina HiSeq 2500-1TB	7/2/14	4425	16253
0	0	0	0	0	0	3300022857	Environmental	78,188	-684,725	2/12/18	spades v. 3.11.1	Illumina HiSeq 2500-1TB	7/2/14	4425	16253
0	0	0	0	0	0	3300023435	Environmental	78,188	-684,725	2/26/18	spades v. 3.11.1	Illumina HiSeq 2500-1TB	11/26/13	4439	16035
0	0	0	0	0	0	3300023230	Environmental	78,188	-684,725	2/19/18	spades v. 3.11.1	Illumina HiSeq 2500-1TB	1/27/15	4432	16462
0	0	0	0	0	0	3300022845	Environmental	78,188	-684,725	2/12/18	spades v. 3.11.1	Illumina HiSeq 2500-1TB	8/21/14	4425	16303
0	0	0	0	0	0	3300005932	Environmental	78,188	-684,725	9/23/15	MEGAHIT v. MEGAHIT v0.2.0	Illumina HiSeq 2500-1TB	12/1/08	3552	14214
0	0	0	0	0	0	3300025513	Environmental	78,188	-684,725	4/11/18	spades v. 3.11.1	Illumina HiSeq 2500-1TB	12/1/08	4483	14214
0	0	0	0	0	0	3300023240	Environmental	78,188	-684,725	2/19/18	spades v. 3.11.1	Illumina HiSeq 2500-1TB	10/21/14	4432	16364
0	0	0	0	0	0	3300023229	Environmental	78,188	-684,725	2/19/18	spades v. 3.11.1	Illumina HiSeq 2500-1TB	8/20/14	4432	16302
0	0	0	0	0	0	3300005913	Environmental	78,188	-684,725	9/21/15	MEGAHIT v. MEGAHIT v0.2.0	Illumina HiSeq 2500-1TB	12/1/08	3550	14214
0	0	0	0	0	0	3300022868	Environmental	78,188	-684,725	2/12/18	spades v. 3.11.1	Illumina HiSeq 2500-1TB	12/4/14	4425	16408
0	0	0	0	0	0	3300023292	Environmental	78,188	-684,725	2/23/18	spades v. 3.11.1	Illumina HiSeq 2500-1TB	12/4/14	4436	16408
0	0	0	0	0	0	3300005933	Environmental	78,188	-684,725	9/23/15	MEGAHIT v. MEGAHIT v0.2.0	Illumina HiSeq 2500-1TB	12/1/08	3552	14214
0	0	0	0	0	0	3300022882	Environmental	78,188	-684,725	2/12/18	spades v. 3.11.1	Illumina HiSeq 2500-1TB	11/26/13	4425	16035
0	0	0	0	0	0	3300023429	Environmental	78,188	-684,725	2/26/18	spades v. 3.11.1	Illumina HiSeq 2500-1TB	1/27/15	4439	16462
0	0	0	0	0	0	3300025736	Environmental	78,188	-684,725	4/13/18	spades v. 3.11.1	Illumina HiSeq 2500-1TB	12/1/08	4485	14214
0	0	0	0	0	0	3300022847	Environmental	78,188	-684,725	2/12/18	spades v. 3.11.1	Illumina HiSeq 2500-1TB	11/25/13	4425	16034
0	0	0	0	0	0	3300005915	Environmental	78,188	-684,725	9/21/15	MEGAHIT v. MEGAHIT v0.2.0	Illumina HiSeq 2500-1TB	12/1/08	3550	14214
0	1	1	0	0	0	3300023251	Environmental	78,188	-684,725	2/19/18	spades v. 3.11.1	Illumina HiSeq 2500-1TB	10/21/14	4432	16364
0	0	0	0	0	0	3300025601	Environmental	78,188	-684,725	4/12/18	spades v. 3.11.1	Illumina HiSeq 2500-1TB	12/1/08	4484	14214
0	0	0	0	0	0	3300025502	Environmental	78,188	-684,725	4/11/18	spades v. 3.11.1	Illumina HiSeq 2500-1TB	12/1/08	4483	14214
1	1	1	1	1	1	3300025649	Environmental	78,188	-684,725	4/12/18	spades v. 3.11.1	Illumina HiSeq 2500-1TB	12/1/08	4484	14214
0	0	0	1	1	1	3300025642	Environmental	78,188	-684,725	4/12/18	spades v. 3.11.1	Illumina HiSeq 2500-1TB	12/1/08	4484	14214
0	0	0	0	0	0	3300005935	Environmental	78,188	-684,725	9/23/15	MEGAHIT v. MEGAHIT v0.2.0	Illumina HiSeq 2500-1TB	12/1/08	3552	14214
0	0	0	0	0	0	3300022829	Environmental	78,188	-684,725	2/12/18	spades v. 3.11.1	Illumina HiSeq 2500-1TB	8/1/15	4425	16648
0	0	0	0	0	0	3300022839	Environmental	78,188	-684,725	2/12/18	spades v. 3.11.1	Illumina HiSeq 2500-1TB	2/15/14	4425	16116
0	0	0	0	0	0	3300022822	Environmental	78,188	-684,725	2/12/18	spades v. 3.11.1	Illumina HiSeq 2500-1TB	12/17/13	4425	16056
0	0	0	0	0	0	3300023294	Environmental	78,188	-684,725	2/23/18	spades v. 3.11.1	Illumina HiSeq 2500-1TB	10/20/14	4436	16363
0	0	0	0	0	0	3300022832	Environmental	78,188	-684,725	2/12/18	spades v. 3.11.1	Illumina HiSeq 2500-1TB	8/1/15	4425	16648
0	0	0	0	0	0	3300022874	Environmental	78,188	-684,725	2/12/18	spades v. 3.11.1	Illumina HiSeq 2500-1TB	10/21/14	4425	16364
0	0	0	0	0	0	3300022866	Environmental	78,188	-684,725	2/12/18	spades v. 3.11.1	Illumina HiSeq 2500-1TB	7/2/14	4425	16253
0	0	0	0	0	0	3300023236	Environmental	78,188	-684,725	2/19/18	spades v. 3.11.1	Illumina HiSeq 2500-1TB	8/20/14	4432	16302
0	0	0	0	0	0	3300005910	Environmental	78,188	-684,725	9/21/15	MEGAHIT v. MEGAHIT v0.2.0	Illumina HiSeq 2500-1TB	12/1/08	3550	14214
0	0	0	0	0	0	3300023296	Environmental	78,188	-684,725	2/23/18	spades v. 3.11.1	Illumina HiSeq 2500-1TB	8/21/14	4436	16303
0	0	0	0	0	0	3300023246	Environmental	78,188	-684,725	2/19/18	spades v. 3.11.1	Illumina HiSeq 2500-1TB	10/21/14	4432	16364
0	0	0	0	0	0	3300025380	Environmental	78,188	-684,725	4/11/18	spades v. 3.11.1	Illumina HiSeq 2500-1TB	12/1/08	4483	14214
1	1	1	0	0	0	3300023262	Environmental	78,188	-684,725	2/19/18	spades v. 3.11.1	Illumina HiSeq 2500-1TB	11/26/13	4432	16035
1	1	1	0	0	0	3300005917	Environmental	78,188	-684,725	9/21/15	MEGAHIT v. MEGAHIT v0.2.0	Illumina HiSeq 2500-1TB	12/1/08	3550	14214
0	0	0	0	0	0	3300022844	Environmental	78,188	-684,725	2/12/18	spades v. 3.11.1	Illumina HiSeq 2500-1TB	12/4/14	4425	16408
0	0	0	0	0	0	3300022826	Environmental	78,188	-684,725	2/12/18	spades v. 3.11.1	Illumina HiSeq 2500-1TB	12/4/14	4425	16408
0	0	0	0	0	1	3300023239	Environmental	78,188	-684,725	2/19/18	spades v. 3.11.1	Illumina HiSeq 2500-1TB	8/20/14	4432	16302
0	0	0	0	0	0	3300023233	Environmental	78,188	-684,725	2/19/18	spades v. 3.11.1	Illumina HiSeq 2500-1TB	12/4/14	4432	16408
0	0	0	0	0	0	3300022890	Environmental	78,188	-684,725	2/12/18	spades v. 3.11.1	Illumina HiSeq 2500-1TB	8/21/14	4425	16303
0	0	0	0	0	0	3300025586	Environmental	78,188	-684,725	4/12/18	spades v. 3.11.1	Illumina HiSeq 2500-1TB	12/1/08	4484	14214
0	0	0	0	0	0	3300022821	Environmental	78,188	-684,725	2/12/18	spades v. 3.11.1	Illumina HiSeq 2500-1TB	10/20/14	4425	16363
0	0	0	0	0	0	3300022851	Environmental	78,188	-684,725	2/12/18	spades v. 3.11.1	Illumina HiSeq 2500-1TB	12/4/14	4425	16408
0	0	0	0	0	0	3300025697	Environmental	78,188	-684,725	4/12/18	spades v. 3.11.1	Illumina HiSeq 2500-1TB	12/1/08	4484	14214
1	1	1	0	0	0	3300023298	Environmental	78,188	-684,725	2/23/18	spades v. 3.11.1	Illumina HiSeq 2500-1TB	11/26/13	4436	16035
0	0	0	0	0	0	3300022837	Environmental	78,188	-684,725	2/12/18	spades v. 3.11.1	Illumina HiSeq 2500-1TB	1/27/15	4425	16462
0	0	0	0	0	0	3300023244	Environmental	78,188	-684,725	2/19/18	spades v. 3.11.1	Illumina HiSeq 2500-1TB	11/26/13	4432	16035
0	0	0	0	0	0	3300005931	Environmental	78,188	-684,725	9/23/15	MEGAHIT v. MEGAHIT v0.2.0	Illumina HiSeq 2500-1TB	12/1/08	3552	14214
0	0	0	0	0	0	3300024048	Environmental	78,188	-684,725	3/7/18	spades v. 3.11.1	Illumina HiSeq 2500-1TB	8/21/14	4448	16303
0	0	0	0	0	0	3300005912	Environmental	78,188	-684,725	9/21/15	MEGAHIT v. MEGAHIT v0.2.0	Illumina HiSeq 2500-1TB	12/1/08	3550	14214
0	0	0	0	0	0	3300023257	Environmental	78,188	-684,725	2/19/18	spades v. 3.11.1	Illumina HiSeq 2500-1TB	7/2/14	4432	16253
1	1	1	1	1	1	3300005919	Environmental	78,188	-684,725	9/21/15	MEGAHIT v. MEGAHIT v0.2.0	Illumina HiSeq 2500-1TB	12/1/08	3550	14214
0	0	0	0	1	0	3300023237	Environmental	78,188	-684,725	2/19/18	spades v. 3.11.1	Illumina HiSeq 2500-1TB	7/2/14	4432	16253
1	1	1	0	0	0	3300025628	Environmental	78,188	-684,725	4/12/18	spades v. 3.11.1	Illumina HiSeq 2500-1TB	12/1/08	4484	14214
0	0	0	0	0	0	3300022853	Environmental	78,188	-684,725	2/12/18	spades v. 3.11.1	Illumina HiSeq 2500-1TB	7/2/14	4425	16253
0	0	0	0	0	0	3300023241	Environmental	78,188	-684,725	2/19/18	spades v. 3.11.1	Illumina HiSeq 2500-1TB	7/2/14	4432	16253
0	0	0	0	0	0	3300023253	Environmental	78,188	-684,725	2/19/18	spades v. 3.11.1	Illumina HiSeq 2500-1TB	12/4/14	4432	16408
0	0	0	0	0	0	3300022833	Environmental	78,188	-684,725	2/12/18	spades v. 3.11.1	Illumina HiSeq 2500-1TB	12/17/13	4425	16056
0	0	0	0	0	0	3300005914	Environmental	78,188	-684,725	9/21/15	MEGAHIT v. MEGAHIT v0.2.0	Illumina HiSeq 2500-1TB	12/1/08	3550	14214
0	0	0	0	0	0	3300022871	Environmental	78,188	-684,725	2/12/18	spades v. 3.11.1	Illumina HiSeq 2500-1TB	11/26/13	4425	16035
0	0	0	0	0	0	3300022848	Environmental	78,188	-684,725	2/12/18	spades v. 3.11.1	Illumina HiSeq 2500-1TB	10/21/14	4425	16364
0	0	0	0	0	0	3300022856	Environmental	78,188	-684,725	2/12/18	spades v. 3.11.1	Illumina HiSeq 2500-1TB	10/20/14	4425	16363
0	0	0	0	0	0	3300023061	Environmental	78,188	-684,725	2/16/18	spades v. 3.11.1	Illumina HiSeq 2500-1TB	12/3/14	4429	16407
1	1	1	0	0	0	3300022860	Environmental	78,188	-684,725	2/12/18	spades v. 3.11.1	Illumina HiSeq 2500-1TB	12/3/14	4425	16407
0	0	1	0	0	0	3300022828	Environmental	78,188	-684,725	2/12/18	spades v. 3.11.1	Illumina HiSeq 2500-1TB	11/27/13	4425	16036
0	0	0	0	0	0	3300025669	Environmental	78,188	-684,725	4/12/18	spades v. 3.11.1	Illumina HiSeq 2500-1TB	12/1/08	4484	14214
0	0	0	0	0	0	3300022867	Environmental	78,188	-684,725	2/12/18	spades v. 3.11.1	Illumina HiSeq 2500-1TB	11/24/13	4425	16033
0	0	0	0	0	0	3300023235	Environmental	78,188	-684,725	2/19/18	spades v. 3.11.1	Illumina HiSeq 2500-1TB	11/25/13	4432	16034
0	0	0	1	1	1	3300005916	Environmental	78,188	-684,725	9/21/15	MEGAHIT v. MEGAHIT v0.2.0	Illumina HiSeq 2500-1TB	12/1/08	3550	14214
0	0	0	0	0	0	3300025433	Environmental	78,188	-684,725	4/11/18	spades v. 3.11.1	Illumina HiSeq 2500-1TB	12/1/08	4483	14214
0	0	0	0	0	0	3300023297	Environmental	78,188	-684,725	2/23/18	spades v. 3.11.1	Illumina HiSeq 2500-1TB	11/26/13	4436	16035
0	0	0	0	0	0	3300022842	Environmental	78,188	-684,725	2/12/18	spades v. 3.11.1	Illumina HiSeq 2500-1TB	11/25/13	4425	16034
0	0	0	0	0	0	3300023293	Environmental	78,188	-684,725	2/23/18	spades v. 3.11.1	Illumina HiSeq 2500-1TB	12/4/14	4436	16408
1	1	1	0	1	0	3300023434	Environmental	78,188	-684,725	2/26/18	spades v. 3.11.1	Illumina HiSeq 2500-1TB	10/21/14	4439	16364
0	0	0	0	0	0	3300022858	Environmental	78,188	-684,725	2/12/18	spades v. 3.11.1	Illumina HiSeq 2500-1TB	10/21/14	4425	16364
0	0	0	0	0	0	3300022859	Environmental	78,188	-684,725	2/12/18	spades v. 3.11.1	Illumina HiSeq 2500-1TB	10/20/14	4425	16363
0	0	0	0	0	0	3300026367	Environmental	781,877	-684,717	4/19/18	SPAdes v. 3.10.1	PacBio RS, Illumina HiSeq 2500-1TB, PacBio RS II	11/1/15	4491	16740
0	0	0	0	0	0	3300026520	Environmental	781,877	-684,717	4/19/18	metalrec/blasr v. metalrec version 1.0.2/blasr 1.3.1	PacBio RS, Illumina HiSeq 2500-1TB, PacBio RS II	11/1/15	4491	16740
0	0	0	0	0	0	3300022150	Environmental	781,877	-684,717	12/13/17	spades v. SPAdes version: 3.11.1-check	PacBio RS, Illumina HiSeq 2500-1TB, PacBio RS II	11/1/15	4364	16740
0	0	0	0	0	0	2001200004	Environmental	-64.47	-65.1	12/20/06		Sanger	NA	353	NA
0	0	0	0	0	0	3300006165	Environmental	-640,406	-648,156	10/19/15	MEGAHIT v. MEGAHIT v0.2.0	Illumina HiSeq 2500-1TB	1/20/11	3578	14994
0	0	0	0	0	0	3300027672	Environmental	-640,406	-648,156	5/11/18	spades v. 3.11.1	Illumina HiSeq 2500-1TB	5/20/11	4513	15114
0	0	0	0	0	0	3300006352	Environmental	-640,406	-648,156	10/30/15	MEGAHIT v. MEGAHIT v0.2.0	Illumina HiSeq 2500-1TB	5/16/12	3589	15476
0	0	0	0	0	0	3300006191	Environmental	-640,406	-648,156	10/21/15	MEGAHIT v. MEGAHIT v0.2.0	Illumina HiSeq 2500-1TB	5/9/12	3580	15469
0	0	0	0	0	0	3300006947	Environmental	-640,406	-648,156	12/27/15	MEGAHIT v. MEGAHIT v1.0.3	Illumina HiSeq 2500-1TB	5/13/11	3647	15107
0	0	0	0	0	0	3300006193	Environmental	-640,406	-648,156	10/22/15	MEGAHIT v. MEGAHIT v0.2.0	Illumina HiSeq 2500-1TB	5/20/11	3581	15114
0	0	0	0	0	0	3300027668	Environmental	-640,406	-648,156	5/11/18	spades v. 3.11.1	Illumina HiSeq 2500-1TB	5/9/12	4513	15469
0	0	0	0	0	0	3300027771	Environmental	-640,406	-648,156	5/12/18	spades v. 3.11.1	Illumina HiSeq 2500-1TB	1/20/11	4514	14994
0	0	0	0	0	0	3300027522	Environmental	-640,406	-648,156	5/10/18	spades v. 3.11.1	Illumina HiSeq 2500-1TB	1/5/12	4512	15344
0	0	0	0	0	0	3300027686	Environmental	-640,406	-648,156	5/11/18	spades v. 3.11.1	Illumina HiSeq 2500-1TB	5/16/12	4513	15476
0	0	0	0	0	0	3300027704	Environmental	-640,406	-648,156	5/11/18	spades v. 3.11.1	Illumina HiSeq 2500-1TB	5/13/11	4513	15107
0	0	0	0	0	0	3300027714	Environmental	-640,406	-648,156	5/11/18	spades v. 3.11.1	Illumina HiSeq 2500-1TB	1/13/11	4513	14987
0	0	0	0	0	0	3300006190	Environmental	-640,406	-648,156	10/21/15	MEGAHIT v. MEGAHIT v0.2.0	Illumina HiSeq 2500-1TB	1/5/12	3580	15344
0	0	0	0	0	0	3300006164	Environmental	-640,406	-648,156	10/19/15	MEGAHIT v. MEGAHIT v0.2.0	Illumina HiSeq 2500-1TB	1/13/11	3578	14987
0	0	0	0	0	0	2008193001	Environmental	-64.05	-64,766,667	11/3/07	lucy / pga	Sanger	8/20/02	671	11919
0	0	0	0	0	0	2008193000	Environmental	-64.05	-64,766,667	11/3/07	lucy / pga	Sanger	2/28/06	671	13207
0	0	0	0	0	0	3300005383	Environmental	-64.05	-64,766,667	7/8/15	LUCY, PGA Assembler	Sanger	2/28/06	3475	13207
0	0	0	0	0	0	3300005384	Environmental	-64.05	-64,766,667	7/8/15	LUCY, PGA Assembler	Sanger	8/20/02	3475	11919
0	0	0	0	0	0	3300025266	Environmental	-64.88	-64.45	4/9/18	spades v. 3.11.1	Illumina HiSeq 2500-1TB	2/3/15	4481	16469
0	0	0	0	0	0	3300008221	Environmental	-64.88	-64.45	4/2/16	MEGAHIT v. MEGAHIT v1.0.3	Illumina HiSeq 2500-1TB	2/3/15	3744	16469
0	0	0	0	0	0	3300005371	Environmental	-64,767	-64,067	7/5/15	LUCY, PGA Assembler		8/20/06	3472	13380
0	0	0	0	0	0	3300005372	Environmental	-64,767	-64,067	7/5/15	LUCY, PGA Assembler		2/28/06	3472	13207
0	0	0	0	0	0	3300000123	Environmental	-58,655,087	-62,231,932	6/7/12		454 GS FLX Titanium, Illumina GAIIx	11/22/08	2349	14205
0	0	0	0	0	0	3300000129	Environmental	-58,655,087	-62,231,932	6/7/12		454 GS FLX Titanium, Illumina GAIIx	11/22/08	2349	14205
0	0	0	0	0	0	3300000132	Environmental	-58,655,087	-62,231,932	6/7/12		454 GS FLX Titanium, Illumina GAIIx	11/22/08	2349	14205
0	0	0	0	0	0	3300000119	Environmental	-58,656,117	-62,230,512	6/7/12		454 GS FLX Titanium, Illumina GAIIx	11/22/08	2349	14205
0	0	0	0	0	0	3300000136	Environmental	-58,656,117	-62,230,512	6/7/12		454 GS FLX Titanium, Illumina GAIIx	11/22/08	2349	14205
0	0	0	0	0	0	3300000135	Environmental	-58,656,117	-62,230,512	6/7/12		454 GS FLX Titanium, Illumina GAIIx	11/22/08	2349	14205
0	0	0	0	0	0	3300009601	Environmental	-43.92	-61.27	6/17/16	MEGAHIT v. MEGAHIT v1.0.3	Illumina HiSeq 2500-1TB	1/20/15	3820	16455
0	0	0	0	0	0	3300025237	Environmental	-43.92	-61.27	4/9/18	spades v. 3.11.1	Illumina HiSeq 2500-1TB	1/20/15	4481	16455
0	0	0	0	0	0	3300000242	Environmental	-68,295,525	-54,810,872	7/26/12			NA	2398	NA
0	0	0	0	0	0	3300000121	Environmental	-68,295,525	-54,810,872	6/7/12		454 GS FLX Titanium, Illumina GAIIx	12/17/08	2349	14230
0	0	0	0	0	0	3300000131	Environmental	-68,295,525	-54,810,872	6/7/12		454 GS FLX Titanium, Illumina GAIIx	12/17/08	2349	14230
0	0	0	0	0	0	3300000125	Environmental	-68,295,525	-54,810,872	6/7/12		454 GS FLX Titanium, Illumina GAIIx	12/17/08	2349	14230
0	0	0	0	0	0	3300001601	Environmental	-68,295,525	-54,810,872	7/25/13		454 GS FLX Titanium, Illumina GAIIx	12/17/08	2762	14230
0	0	0	0	0	0	3300001600	Environmental	-68,288,208	-5,480,407	7/25/13		454 GS FLX Titanium, Illumina GAIIx	12/17/08	2762	14230
0	0	0	0	0	0	3300000122	Environmental	-68,288,208	-5,480,407	6/7/12		454 GS FLX Titanium, Illumina GAIIx	12/17/08	2349	14230
0	0	0	0	0	0	3300000118	Environmental	-68,288,208	-5,480,407	6/7/12		454 GS FLX Titanium, Illumina GAIIx	12/17/08	2349	14230
0	0	0	0	0	0	3300025276	Environmental	-39.82	-50.35	4/9/18	spades v. 3.11.1	Illumina HiSeq 2500-1TB	1/25/15	4481	16460
0	0	0	0	0	0	3300009428	Environmental	-39.82	-50.35	6/8/16	MEGAHIT v. MEGAHIT v1.0.3	Illumina HiSeq 2500-1TB	1/25/15	3811	16460
0	0	0	0	0	0	3300024429	Environmental	-75,865	-44,283	3/25/18	spades v. 3.11.1	Illumina HiSeq 2500-1TB	5/6/01	4466	11448
0	0	0	0	0	0	3300009528	Environmental	-75,865	-44,283	6/12/16	MEGAHIT v. MEGAHIT v1.0.3	Illumina HiSeq 2500-1TB	5/6/01	3815	11448
1	1	1	0	0	0	3300021255	Host-associated	171.6	-42.26	10/30/17	SPADES 3.11.0		6/13/11	4320	15138
0	1	0	0	0	0	3300000079	Host-associated	171.6	-42.26	4/7/12	velvet		6/27/11	2288	15152
1	1	1	0	0	0	3300021426	Host-associated	171.6	-42.26	11/4/17	SPADES 3.11.0		6/12/11	4325	15137
1	1	1	0	0	0	3300021400	Host-associated	171.6	-42.26	11/3/17	SPADES 3.11.0		6/28/11	4324	15153
1	1	1	0	0	0	3300021431	Host-associated	171.6	-42.26	11/5/17	SPADES 3.11.0		6/13/11	4326	15138
1	1	1	0	0	0	3300021254	Host-associated	171.6	-42.26	10/29/17	SPADES 3.11.0		6/27/11	4319	15152
1	1	1	0	0	0	3300021399	Host-associated	171.6	-42.26	11/3/17	SPADES 3.11.0		6/13/11	4324	15138
1	1	1	0	0	0	3300021256	Host-associated	171.6	-42.26	10/30/17	SPADES 3.11.0		6/28/11	4320	15153
1	1	1	0	0	0	3300021387	Host-associated	171.6	-42.26	11/2/17	SPADES 3.11.0		6/13/11	4323	15138
1	1	1	0	0	0	3300028888	Host-associated	1,756,106	-403,794	8/14/18	spades v. 3.11.1	Illumina HiSeq 2500-1TB, Illumina NovaSeq	3/22/17	4608	17247
1	1	1	0	0	0	3300028833	Host-associated	1,756,106	-403,794	8/10/18	spades v. 3.11.1	Illumina HiSeq 2500-1TB, Illumina NovaSeq	3/22/17	4604	17247
1	1	1	0	0	0	3300028591	Host-associated	1,756,106	-403,794	7/19/18	spades v. 3.11.1	Illumina HiSeq 2500-1TB	3/22/17	4582	17247
1	1	1	0	0	0	3300028805	Host-associated	1,756,106	-403,794	8/10/18	spades v. 3.11.1	Illumina HiSeq 2500-1TB, Illumina NovaSeq	3/22/17	4604	17247
1	1	1	0	0	0	3300026875	Host-associated	1,756,117	-40,355	5/7/18	spades v. 3.11.1	Illumina HiSeq 2500-1TB	3/1/15	4509	16495
0	1	1	0	0	0	3300009045	Host-associated	1,756,117	-40,355	5/21/16	MEGAHIT v. MEGAHIT v1.0.3	Illumina HiSeq 2500-1TB	3/1/15	3793	16495
0	1	1	0	0	0	3300001484	Host-associated	175,608	-40,352	6/16/13	Velvet	Illumina HiSeq 2000	6/13/11	2723	15138
0	1	1	0	0	0	3300001477	Host-associated	175,608	-40,352	6/16/13	Velvet	Illumina HiSeq 2000	6/28/11	2723	15153
0	0	0	0	0	0	3300025180	Environmental	135.19	-39.23	4/8/18	spades v. 3.11.1	Illumina HiSeq 2000, Illumina HiSeq 2500	3/23/11	4480	15056
0	0	0	0	0	0	3300001568	Environmental	135.19	-39.23	7/9/13		Illumina HiSeq 2000, Illumina HiSeq 2500	3/23/11	2746	15056
0	0	0	0	0	0	3300025200	Environmental	150.41	-38.64	4/8/18	spades v. 3.11.1	Illumina HiSeq 2000, Illumina HiSeq 2500	3/27/11	4480	15060
0	0	0	0	0	0	3300001010	Environmental	150.41	-38.64	3/2/13		Illumina HiSeq 2000, Illumina HiSeq 2500	3/27/11	2617	15060
0	0	0	0	0	0	3300027830	Environmental	-449,985	-380,018	5/12/18	spades v. 3.11.1	Illumina HiSeq 2000, Illumina HiSeq 2500	3/29/13	4514	15793
0	0	0	0	0	0	3300003185	Environmental	-449,985	-380,018	8/15/14		Illumina HiSeq 2000, Illumina HiSeq 2500	3/29/13	3148	15793
0	0	0	0	0	0	3300027755	Environmental	-449,998	-379,983	5/11/18	spades v. 3.11.1	Illumina HiSeq 2000, Illumina HiSeq 2500	3/28/13	4513	15792
0	0	0	0	0	0	3300002956	Environmental	-449,998	-379,983	7/22/14		Illumina HiSeq 2000, Illumina HiSeq 2500	3/28/13	3124	15792
0	0	0	0	0	0	3300002955	Environmental	-449,972	-379,951	7/22/14		Illumina HiSeq 2000, Illumina HiSeq 2500	3/20/13	3124	15784
0	0	0	0	0	0	3300027702	Environmental	-449,972	-379,951	5/11/18	spades v. 3.11.1	Illumina HiSeq 2000, Illumina HiSeq 2500	3/20/13	4513	15784
0	0	0	0	0	0	3300027827	Environmental	-449,892	-379,831	5/12/18	spades v. 3.11.1	Illumina HiSeq 2000, Illumina HiSeq 2500	3/28/13	4514	15792
0	0	0	0	0	0	3300002913	Environmental	-449,892	-379,831	7/11/14		Illumina HiSeq 2000, Illumina HiSeq 2500	3/28/13	3113	15792
0	0	0	0	0	0	3300027700	Environmental	-449,905	-379,728	5/11/18	spades v. 3.11.1	Illumina HiSeq 2000, Illumina HiSeq 2500	3/27/13	4513	15791
0	0	0	0	0	0	3300002919	Environmental	-449,905	-379,728	7/15/14		Illumina HiSeq 2000, Illumina HiSeq 2500	3/27/13	3117	15791
0	0	0	0	0	0	3300027685	Environmental	-449,905	-379,728	5/11/18	spades v. 3.11.1	Illumina HiSeq 2000, Illumina HiSeq 2500	3/27/13	4513	15791
0	0	0	0	0	0	3300002965	Environmental	-449,905	-379,728	7/23/14		Illumina HiSeq 2000, Illumina HiSeq 2500	3/27/13	3125	15791
0	0	0	0	0	0	3300005818	Host-associated	149,124,184	-35,310,643	9/3/15	LUCY, PGA Assembler	Sanger	11/1/06	3532	13453
0	0	0	0	0	0	3300005619	Host-associated	149,126,422	-35,220,544	8/29/15	LUCY, PGA Assembler	Sanger	11/1/06	3527	13453
0	0	0	0	0	0	3300009139	Environmental	-1,781,771	-343,456	6/2/16	MEGAHIT v. MEGAHIT v1.0.3	Illumina HiSeq 2500-1TB	5/6/14	3805	16196
0	0	0	0	0	0	3300024988	Engineered	18,478,905	-33,936,637	4/7/18	spades v. 3.11.1	Illumina HiSeq 2000, Illumina HiSeq 2500, Illumina HiSeq 2500-Rapid	NA	4479	NA
0	0	0	0	0	0	3300003408	Engineered	18,478,905	-33,936,637	9/27/14		Illumina HiSeq 2000, Illumina HiSeq 2500, Illumina HiSeq 2500-Rapid	NA	3191	NA
0	0	0	0	0	0	3300003418	Engineered	18,478,905	-33,936,637	9/27/14		Illumina HiSeq 2000, Illumina HiSeq 2500, Illumina HiSeq 2500-Rapid, PacBio RS, PacBio RS II	NA	3191	NA
0	0	0	0	0	0	3300024983	Engineered	18,478,905	-33,936,637	4/7/18	spades v. 3.11.1	Illumina HiSeq 2000, Illumina HiSeq 2500, Illumina HiSeq 2500-Rapid, PacBio RS, PacBio RS II	NA	4479	NA
0	0	0	0	0	0	3300003415	Engineered	18,478,905	-33,936,637	9/27/14		Illumina HiSeq 2000, Illumina HiSeq 2500, Illumina HiSeq 2500-Rapid, PacBio RS, PacBio RS II	NA	3191	NA
0	0	0	0	0	0	3300024978	Engineered	18,478,905	-33,936,637	4/7/18	spades v. 3.11.1	Illumina HiSeq 2000, Illumina HiSeq 2500, Illumina HiSeq 2500-Rapid	NA	4479	NA
0	0	0	0	0	0	3300003485	Engineered	18,478,905	-33,936,637	10/9/14		Illumina HiSeq 2000, Illumina HiSeq 2500, Illumina HiSeq 2500-Rapid, PacBio RS, PacBio RS II	NA	3203	NA
0	0	0	0	0	0	3300024987	Engineered	18,478,905	-33,936,637	4/7/18	spades v. 3.11.1	Illumina HiSeq 2000, Illumina HiSeq 2500, Illumina HiSeq 2500-Rapid, PacBio RS, PacBio RS II	NA	4479	NA
0	0	0	0	0	0	3300024973	Engineered	18,478,905	-33,936,637	4/7/18	spades v. 3.11.1	Illumina HiSeq 2000, Illumina HiSeq 2500, Illumina HiSeq 2500-Rapid, PacBio RS, PacBio RS II	NA	4479	NA
0	0	0	0	0	0	3300003402	Engineered	18,478,905	-33,936,637	9/26/14		Illumina HiSeq 2000, Illumina HiSeq 2500, Illumina HiSeq 2500-Rapid	NA	3190	NA
0	0	0	0	0	0	3300024991	Engineered	18,452,665	-33,927	4/7/18	spades v. 3.11.1	Illumina HiSeq 2000, Illumina HiSeq 2500, Illumina HiSeq 2500-Rapid	NA	4479	NA
0	0	0	0	0	0	3300006187	Engineered	18,452,665	-33,927	10/21/15	MEGAHIT v. MEGAHIT v0.2.0	Illumina HiSeq 2000, Illumina HiSeq 2500, Illumina HiSeq 2500-Rapid	NA	3580	NA
0	0	0	0	0	0	3300003487	Engineered	18,452,665	-33,927	10/9/14	MEGAHIT v. MEGAHIT v0.2.0	Illumina HiSeq 2000, Illumina HiSeq 2500, Illumina HiSeq 2500-Rapid, PacBio RS, PacBio RS II	NA	3203	NA
0	0	0	0	0	0	3300009416	Engineered	18,452,665	-33,927	6/8/16	metalrec v. 1.0.2	Illumina HiSeq 2000, Illumina HiSeq 2500, Illumina HiSeq 2500-Rapid, PacBio RS, PacBio RS II	NA	3811	NA
0	0	0	0	0	0	3300003484	Engineered	18,452,665	-33,927	10/9/14	MEGAHIT v. MEGAHIT v0.2.0	Illumina HiSeq 2000, Illumina HiSeq 2500, Illumina HiSeq 2500-Rapid, PacBio RS, PacBio RS II	NA	3203	NA
0	0	0	0	0	0	3300025006	Engineered	18,452,665	-33,927	4/8/18	spades v. 3.11.1	Illumina HiSeq 2000, Illumina HiSeq 2500, Illumina HiSeq 2500-Rapid	NA	4480	NA
0	0	0	0	0	0	3300024996	Engineered	18,452,665	-33,927	4/8/18	spades v. 3.11.1	Illumina HiSeq 2000, Illumina HiSeq 2500, Illumina HiSeq 2500-Rapid	NA	4480	NA
0	0	0	0	0	0	3300005997	Engineered	18,452,665	-33,927	9/27/15	spades v. 3.1.0	Illumina HiSeq 2000, Illumina HiSeq 2500, Illumina HiSeq 2500-Rapid, PacBio RS, PacBio RS II	NA	3556	NA
0	0	0	0	0	0	3300003401	Engineered	18,452,665	-33,927	9/26/14	MEGAHIT v. MEGAHIT v0.2.0	Illumina HiSeq 2000, Illumina HiSeq 2500, Illumina HiSeq 2500-Rapid	NA	3190	NA
0	0	0	0	0	0	3300006185	Engineered	18,452,665	-33,927	10/21/15	MEGAHIT v. MEGAHIT v0.2.0	Illumina HiSeq 2000, Illumina HiSeq 2500, Illumina HiSeq 2500-Rapid, PacBio RS, PacBio RS II	NA	3580	NA
0	0	0	0	0	0	3300003406	Engineered	18,452,665	-33,927	9/27/14		Illumina HiSeq 2000, Illumina HiSeq 2500, Illumina HiSeq 2500-Rapid	NA	3191	NA
0	0	0	0	0	0	3300003482	Engineered	18,452,665	-33,927	10/9/14		Illumina HiSeq 2000, Illumina HiSeq 2500, Illumina HiSeq 2500-Rapid, PacBio RS, PacBio RS II	NA	3203	NA
0	0	0	0	0	0	3300024990	Engineered	18,452,665	-33,927	4/7/18	spades v. 3.11.1	Illumina HiSeq 2000, Illumina HiSeq 2500, Illumina HiSeq 2500-Rapid	NA	4479	NA
0	0	0	0	0	0	3300009070	Engineered	18,452,665	-33,927	5/22/16	spades v. 3.6.0	Illumina HiSeq 2000, Illumina HiSeq 2500, Illumina HiSeq 2500-Rapid, PacBio RS, PacBio RS II	NA	3794	NA
0	0	0	0	0	0	3300003757	Engineered	18,452,665	-33,927	12/18/14	SOAPdenovo,newbler,minimus2 v. Version 1.05: testing... 2010,(v2.8 (20120726_1306)),AMOS/3.1.0_1	Illumina HiSeq 2000, Illumina HiSeq 2500, Illumina HiSeq 2500-Rapid, PacBio RS, PacBio RS II	NA	3273	NA
0	0	0	0	0	0	3300024992	Engineered	18,452,665	-33,927	4/7/18	spades v. 3.11.1	Illumina HiSeq 2000, Illumina HiSeq 2500, Illumina HiSeq 2500-Rapid, PacBio RS, PacBio RS II	NA	4479	NA
0	0	0	0	0	0	3300024981	Engineered	18,452,665	-33,927	4/7/18	spades v. 3.11.1	Illumina HiSeq 2000, Illumina HiSeq 2500, Illumina HiSeq 2500-Rapid	NA	4479	NA
0	0	0	0	0	0	3300003426	Engineered	18,452,665	-33,927	9/27/14		Illumina HiSeq 2000, Illumina HiSeq 2500, Illumina HiSeq 2500-Rapid	NA	3191	NA
0	0	0	0	0	0	3300006189	Engineered	18,452,665	-33,927	10/21/15	MEGAHIT v. MEGAHIT v0.2.0	Illumina HiSeq 2000, Illumina HiSeq 2500, Illumina HiSeq 2500-Rapid	NA	3580	NA
0	0	0	0	0	0	3300003403	Engineered	18,452,665	-33,927	9/26/14		Illumina HiSeq 2000, Illumina HiSeq 2500, Illumina HiSeq 2500-Rapid	NA	3190	NA
0	0	0	0	0	0	3300003481	Engineered	18,452,665	-33,927	10/9/14	MEGAHIT v. MEGAHIT v0.2.0	Illumina HiSeq 2000, Illumina HiSeq 2500, Illumina HiSeq 2500-Rapid	NA	3203	NA
0	0	0	0	0	0	3300003486	Engineered	18,452,665	-33,927	10/9/14	MEGAHIT v. MEGAHIT v0.2.0	Illumina HiSeq 2000, Illumina HiSeq 2500, Illumina HiSeq 2500-Rapid, PacBio RS, PacBio RS II	NA	3203	NA
0	0	0	0	0	0	3300024989	Engineered	18,452,665	-33,927	4/7/18	spades v. 3.11.1	Illumina HiSeq 2000, Illumina HiSeq 2500, Illumina HiSeq 2500-Rapid, PacBio RS, PacBio RS II	NA	4479	NA
0	0	0	0	0	0	3300003407	Engineered	18,452,665	-33,927	9/27/14	MEGAHIT v. MEGAHIT v0.2.0	Illumina HiSeq 2000, Illumina HiSeq 2500, Illumina HiSeq 2500-Rapid	NA	3191	NA
0	0	0	0	0	0	3300006095	Engineered	18,452,665	-33,927	10/17/15	MEGAHIT v. MEGAHIT v0.2.0	Illumina HiSeq 2000, Illumina HiSeq 2500, Illumina HiSeq 2500-Rapid, PacBio RS, PacBio RS II	NA	3576	NA
0	0	0	0	0	0	3300006184	Engineered	18,452,665	-33,927	10/21/15	MEGAHIT v. MEGAHIT v0.2.0	Illumina HiSeq 2000, Illumina HiSeq 2500, Illumina HiSeq 2500-Rapid, PacBio RS, PacBio RS II	NA	3580	NA
0	0	0	0	0	0	3300006183	Engineered	18,452,665	-33,927	10/21/15	MEGAHIT v. MEGAHIT v0.2.0	Illumina HiSeq 2000, Illumina HiSeq 2500, Illumina HiSeq 2500-Rapid	NA	3580	NA
0	0	0	0	0	0	3300005643	Engineered	18,452,665	-33,927	8/29/15	metalrec v. metalrec version 1.0.2	Illumina HiSeq 2000, Illumina HiSeq 2500, Illumina HiSeq 2500-Rapid, PacBio RS, PacBio RS II	NA	3527	NA
0	0	0	0	0	0	3300024986	Engineered	18,452,665	-33,927	4/7/18	spades v. 3.11.1	Illumina HiSeq 2000, Illumina HiSeq 2500, Illumina HiSeq 2500-Rapid	NA	4479	NA
0	0	0	0	0	0	3300006188	Engineered	18,452,665	-33,927	10/21/15	MEGAHIT v. MEGAHIT v0.2.0	Illumina HiSeq 2000, Illumina HiSeq 2500, Illumina HiSeq 2500-Rapid	NA	3580	NA
0	0	0	0	0	0	3300024998	Engineered	18,452,665	-33,927	4/8/18	spades v. 3.11.1	Illumina HiSeq 2000, Illumina HiSeq 2500, Illumina HiSeq 2500-Rapid, PacBio RS, PacBio RS II	NA	4480	NA
0	0	0	0	0	0	3300024984	Engineered	18,452,665	-33,927	4/7/18	spades v. 3.11.1	Illumina HiSeq 2000, Illumina HiSeq 2500, Illumina HiSeq 2500-Rapid	NA	4479	NA
0	0	0	0	0	0	3300003489	Engineered	18,452,665	-33,927	10/9/14	MEGAHIT v. MEGAHIT v0.2.0	Illumina HiSeq 2000, Illumina HiSeq 2500, Illumina HiSeq 2500-Rapid	NA	3203	NA
0	0	0	0	0	0	3300025262	Environmental	39.89	-33.55	4/9/18	spades v. 3.11.1	Illumina HiSeq 2000, Illumina HiSeq 2500	2/17/11	4481	15022
0	0	0	0	0	0	3300001058	Environmental	39.89	-33.55	3/6/13		Illumina HiSeq 2000, Illumina HiSeq 2500	2/17/11	2621	15022
0	0	0	0	0	0	3300025201	Environmental	39.89	-33.55	4/8/18	spades v. 3.11.1	Illumina HiSeq 2000, Illumina HiSeq 2500	2/17/11	4480	15022
0	0	0	0	0	0	3300001572	Environmental	39.89	-33.55	7/10/13		Illumina HiSeq 2000, Illumina HiSeq 2500	2/17/11	2747	15022
0	0	0	0	0	0	3300009030	Environmental	-1,776,629	-328,507	4/30/16	MEGAHIT v. MEGAHIT v1.0.3	Illumina HiSeq 2500-1TB	5/9/14	3772	16199
0	0	0	0	0	0	3300001581	Environmental	Dec-77	-32.81	7/10/13		Illumina HiSeq 2000, Illumina HiSeq 2500	2/3/11	2747	15008
0	0	0	0	0	0	3300001006	Environmental	Dec-77	-32.81	3/2/13		Illumina HiSeq 2000, Illumina HiSeq 2500	2/3/11	2617	15008
0	0	0	0	0	0	3300025175	Environmental	Dec-77	-32.81	4/8/18	spades v. 3.11.1	Illumina HiSeq 2000, Illumina HiSeq 2500	2/3/11	4480	15008
0	0	0	0	0	0	3300025243	Environmental	Dec-77	-32.81	4/9/18	spades v. 3.11.1	Illumina HiSeq 2000, Illumina HiSeq 2500	2/3/11	4481	15008
0	0	0	0	0	0	3300000994	Environmental	Jun-84	-31.81	3/1/13		Illumina HiSeq 2000, Illumina HiSeq 2500	2/1/11	2616	15006
0	0	0	0	0	0	3300025219	Environmental	Jun-84	-31.81	4/9/18	spades v. 3.11.1	Illumina HiSeq 2000, Illumina HiSeq 2500	2/1/11	4481	15006
0	0	0	0	0	0	3300025182	Environmental	Jun-84	-31.81	4/8/18	spades v. 3.11.1	Illumina HiSeq 2000, Illumina HiSeq 2500	2/1/11	4480	15006
0	0	0	0	0	0	3300001579	Environmental	Jun-84	-31.81	7/10/13		Illumina HiSeq 2000, Illumina HiSeq 2500	2/1/11	2747	15006
0	0	0	0	0	0	3300010034	Host-associated	1,590,833	-31.55	7/20/16	MEGAHIT v. MEGAHIT v1.0.6	Illumina HiSeq 2500-1TB	1/14/15	3853	16449
0	0	0	0	0	0	3300010035	Host-associated	1,590,833	-31.55	7/20/16	MEGAHIT v. MEGAHIT v1.0.6	Illumina HiSeq 2500-1TB	1/14/15	3853	16449
0	0	0	0	0	0	3300000965	Environmental	110.18	-31.16	2/27/13		Illumina HiSeq 2000, Illumina HiSeq 2500	3/10/11	2614	15043
0	0	0	0	0	0	3300025181	Environmental	110.18	-31.16	4/8/18	spades v. 3.11.1	Illumina HiSeq 2000, Illumina HiSeq 2500	3/10/11	4480	15043
0	0	0	0	0	0	3300001046	Environmental	103.31	-30.33	3/5/13		Illumina HiSeq 2000, Illumina HiSeq 2500	3/8/11	2620	15041
0	0	0	0	0	0	3300025178	Environmental	103.31	-30.33	4/8/18	spades v. 3.11.1	Illumina HiSeq 2000, Illumina HiSeq 2500	3/8/11	4480	15041
0	0	0	0	0	0	3300000981	Environmental	103.31	-30.33	3/1/13		Illumina HiSeq 2000, Illumina HiSeq 2500	3/8/11	2616	15041
0	0	0	0	0	0	3300025249	Environmental	103.31	-30.33	4/9/18	spades v. 3.11.1	Illumina HiSeq 2000, Illumina HiSeq 2500	3/8/11	4481	15041
0	0	0	0	0	0	3300001118	Environmental	82.62	-29.81	3/13/13		Illumina HiSeq 2000, Illumina HiSeq 2500	3/2/11	2628	15035
0	0	0	0	0	0	3300025210	Environmental	82.62	-29.81	4/9/18	spades v. 3.11.1	Illumina HiSeq 2000, Illumina HiSeq 2500	3/2/11	4481	15035
0	0	0	0	0	0	3300000974	Environmental	82.62	-29.81	2/28/13		Illumina HiSeq 2000, Illumina HiSeq 2500	3/2/11	2615	15035
0	0	0	0	0	0	3300025177	Environmental	82.62	-29.81	4/8/18	spades v. 3.11.1	Illumina HiSeq 2000, Illumina HiSeq 2500	3/2/11	4480	15035
0	0	0	0	0	0	3300025169	Environmental	92.99	-29.65	4/8/18	spades v. 3.11.1	Illumina HiSeq 2000, Illumina HiSeq 2500	3/5/11	4480	15038
0	0	0	0	0	0	3300025212	Environmental	92.99	-29.65	4/9/18	spades v. 3.11.1	Illumina HiSeq 2000, Illumina HiSeq 2500	3/5/11	4481	15038
0	0	0	0	0	0	3300001129	Environmental	92.99	-29.65	3/13/13		Illumina HiSeq 2000, Illumina HiSeq 2500	3/5/11	2628	15038
0	0	0	0	0	0	3300000978	Environmental	92.99	-29.65	2/28/13		Illumina HiSeq 2000, Illumina HiSeq 2500	3/5/11	2615	15038
0	0	0	0	0	0	3300025176	Environmental	-11.8	-28.62	4/8/18	spades v. 3.11.1	Illumina HiSeq 2000, Illumina HiSeq 2500	1/26/11	4480	15000
0	0	0	0	0	0	3300025203	Environmental	-11.8	-28.62	4/8/18	spades v. 3.11.1	Illumina HiSeq 2000, Illumina HiSeq 2500	1/26/11	4480	15000
0	0	0	0	0	0	3300001578	Environmental	-11.8	-28.62	7/10/13		Illumina HiSeq 2000, Illumina HiSeq 2500	1/26/11	2747	15000
0	0	0	0	0	0	3300000995	Environmental	-11.8	-28.62	3/1/13		Illumina HiSeq 2000, Illumina HiSeq 2500	1/26/11	2616	15000
0	0	0	0	0	0	3300025244	Environmental	1,791,447	-284,105	4/9/18	spades v. 3.11.1		4/18/11	4481	15082
0	0	0	0	0	0	3300001797	Environmental	1,791,447	-284,105	9/16/13			4/18/11	2815	15082
0	0	0	0	0	0	3300025185	Environmental	179.14	-28.41	4/8/18	spades v. 3.11.1	Illumina HiSeq 2000, Illumina HiSeq 2500	4/18/11	4480	15082
0	0	0	0	0	0	3300001016	Environmental	179.14	-28.41	3/2/13		Illumina HiSeq 2000, Illumina HiSeq 2500	4/18/11	2617	15082
0	0	0	0	0	0	3300025235	Environmental	179.14	-28.41	4/9/18	spades v. 3.11.1	Illumina HiSeq 2000, Illumina HiSeq 2500	4/18/11	4481	15082
0	0	0	0	0	0	3300001573	Environmental	179.14	-28.41	7/10/13		Illumina HiSeq 2000, Illumina HiSeq 2500	4/18/11	2747	15082
0	0	0	0	0	0	3300025213	Environmental	63.25	-27.98	4/9/18	spades v. 3.11.1	Illumina HiSeq 2000, Illumina HiSeq 2500	2/24/11	4481	15029
0	0	0	0	0	0	3300025198	Environmental	63.25	-27.98	4/8/18	spades v. 3.11.1	Illumina HiSeq 2000, Illumina HiSeq 2500	2/24/11	4480	15029
0	0	0	0	0	0	3300000975	Environmental	63.25	-27.98	2/28/13		Illumina HiSeq 2000, Illumina HiSeq 2500	2/24/11	2615	15029
0	0	0	0	0	0	3300001569	Environmental	63.25	-27.98	7/9/13		Illumina HiSeq 2000, Illumina HiSeq 2500	2/24/11	2746	15029
0	0	0	0	0	0	3300009150	Environmental	14,251	-27.74	6/3/16	MEGAHIT v. MEGAHIT v1.0.3	Illumina HiSeq 2500-1TB	4/21/08	3806	13990
0	0	0	0	0	0	3300024263	Environmental	14,251	-27.74	3/12/18	spades v. 3.11.1	Illumina HiSeq 2500-1TB	4/21/08	4453	13990
0	0	0	0	0	0	3300005479	Engineered	1,531,974	-274,872	8/7/15	Phrap 4 & JAZZ		NA	3505	NA
0	0	0	0	0	0	3300000946	Environmental	-21.43	-26.91	2/24/13		Illumina HiSeq 2000, Illumina HiSeq 2500	1/23/11	2611	14997
0	0	0	0	0	0	3300025239	Environmental	-21.43	-26.91	4/9/18	spades v. 3.11.1	Illumina HiSeq 2000, Illumina HiSeq 2500	1/23/11	4481	14997
0	0	0	0	0	0	3300025193	Environmental	-21.43	-26.91	4/8/18	spades v. 3.11.1	Illumina HiSeq 2000, Illumina HiSeq 2500	1/23/11	4480	14997
0	0	0	0	0	0	3300001063	Environmental	-21.43	-26.91	3/6/13		Illumina HiSeq 2000, Illumina HiSeq 2500	1/23/11	2621	14997
0	0	0	0	0	0	3300025278	Environmental	-1,795,286	-254,941	4/9/18	spades v. 3.11.1		4/19/11	4481	15083
0	0	0	0	0	0	3300001725	Environmental	-1,795,286	-254,941	9/11/13			4/19/11	2810	15083
0	0	0	0	0	0	3300000999	Environmental	-179.52	-25.49	3/1/13		Illumina HiSeq 2000, Illumina HiSeq 2500	4/19/11	2616	15083
0	0	0	0	0	0	3300025194	Environmental	-179.52	-25.49	4/8/18	spades v. 3.11.1	Illumina HiSeq 2000, Illumina HiSeq 2500	4/19/11	4480	15083
0	0	0	0	0	0	3300001571	Environmental	-179.52	-25.49	7/10/13		Illumina HiSeq 2000, Illumina HiSeq 2500	4/19/11	2747	15083
0	0	0	0	0	0	3300025209	Environmental	-179.52	-25.49	4/9/18	spades v. 3.11.1	Illumina HiSeq 2000, Illumina HiSeq 2500	4/19/11	4481	15083
0	0	0	0	0	0	3300026103	Environmental	-359,974	-249,939	4/16/18	spades v. 3.11.1	Illumina HiSeq 2500-1TB	4/4/13	4488	15799
0	0	0	0	0	0	3300009622	Environmental	-359,974	-249,939	6/17/16	MEGAHIT v. MEGAHIT v1.0.3	Illumina HiSeq 2500-1TB	4/4/13	3820	15799
0	0	0	0	0	0	2065487013	Host-associated	2,879,722	-246,867	8/3/10	Newbler		1/1/15	1675	16436
0	0	0	0	0	0	2065487014	Host-associated	2,879,722	-24,675	8/3/10	Newbler		1/1/15	1675	16436
0	0	0	0	0	0	3300000950	Environmental	-36.95	-22.97	2/24/13		Illumina HiSeq 2000, Illumina HiSeq 2500	1/10/11	2611	14984
0	0	0	0	0	0	3300001126	Environmental	-36.95	-22.97	3/13/13		Illumina HiSeq 2000, Illumina HiSeq 2500	1/10/11	2628	14984
0	0	0	0	0	0	3300025196	Environmental	-36.95	-22.97	4/8/18	spades v. 3.11.1	Illumina HiSeq 2000, Illumina HiSeq 2500	1/10/11	4480	14984
0	0	0	0	0	0	3300025255	Environmental	-36.95	-22.97	4/9/18	spades v. 3.11.1	Illumina HiSeq 2000, Illumina HiSeq 2500	1/10/11	4481	14984
0	0	0	0	0	0	3300012994	Host-associated	-48,308	-22,908	1/19/17	MEGAHIT v. MEGAHIT v1.0.6	Illumina HiSeq 2500-1TB	2/2/15	4036	16468
0	0	0	0	0	0	3300013025	Host-associated	-48,434	-22,847	1/26/17	MEGAHIT v. MEGAHIT v1.0.6	Illumina HiSeq 2500-1TB	2/3/15	4043	16469
0	0	0	0	0	0	3300012997	Host-associated	-48,434	-22,847	1/19/17	MEGAHIT v. MEGAHIT v1.0.6	Illumina HiSeq 2500-1TB	2/3/15	4036	16469
0	0	0	0	0	0	3300013022	Host-associated	-48,434	-22,847	1/26/17	MEGAHIT v. MEGAHIT v1.0.6	Illumina HiSeq 2500-1TB	2/3/15	4043	16469
0	0	0	0	0	0	3300013023	Host-associated	-48,436	-22,846	1/26/17	MEGAHIT v. MEGAHIT v1.0.6	Illumina HiSeq 2500-1TB	2/1/15	4043	16467
0	0	0	0	0	0	3300012996	Host-associated	-48,434	-22,846	1/19/17	MEGAHIT v. MEGAHIT v1.0.6	Illumina HiSeq 2500-1TB	2/3/15	4036	16469
0	0	0	0	0	1	3300010288	Environmental	301,749	-226,092	8/24/16	MEGAHIT v. MEGAHIT v1.0.6	Illumina HiSeq 2500-1TB	6/21/15	3888	16607
0	0	0	0	0	1	3300025104	Environmental	301,749	-226,092	4/8/18	spades v. 3.11.1	Illumina HiSeq 2500-1TB	6/21/15	4480	16607
0	0	0	1	1	1	3300010313	Environmental	306,814	-225,304	9/2/16	MEGAHIT v. MEGAHIT v1.0.6	Illumina HiSeq 2500-1TB	6/22/15	3897	16608
0	0	0	1	1	1	3300025116	Environmental	306,814	-225,304	4/8/18	spades v. 3.11.1	Illumina HiSeq 2500-1TB	6/22/15	4480	16608
0	0	0	0	0	0	3300026518	Environmental	-1,766,008	-221,802	4/19/18	spades v. 3.11.1	Illumina HiSeq 2500-1TB	4/22/05	4491	12895
1	1	1	0	0	1	3300028030	Environmental	-176,568	-219,896	5/17/18	spades v. 3.11.1	Illumina HiSeq 2500-1TB	4/24/05	4519	12897
0	0	0	1	1	1	3300028400	Environmental	-1,765,676	-219,879	6/12/18	spades v. 3.11.1	Illumina HiSeq 2500-1TB	4/28/05	4545	12901
0	0	0	0	0	0	3300012995	Host-associated	-47,846	-21,168	1/19/17	MEGAHIT v. MEGAHIT v1.0.6	Illumina HiSeq 2500-1TB	1/17/15	4036	16452
0	0	0	0	0	0	3300013001	Host-associated	-47,851	-21,167	1/20/17	MEGAHIT v. MEGAHIT v1.0.6	Illumina HiSeq 2500-1TB	1/31/15	4037	16466
0	0	0	0	0	0	3300012998	Host-associated	-47,848	-21,166	1/19/17	MEGAHIT v. MEGAHIT v1.0.6	Illumina HiSeq 2500-1TB	1/19/15	4036	16454
0	0	0	0	0	0	3300013002	Host-associated	-47,853	-21,165	1/20/17	MEGAHIT v. MEGAHIT v1.0.6	Illumina HiSeq 2500-1TB	1/30/15	4037	16465
0	0	0	0	0	0	3300013000	Host-associated	-47,848	-21,165	1/20/17	MEGAHIT v. MEGAHIT v1.0.6	Illumina HiSeq 2500-1TB	1/20/15	4037	16455
0	0	0	0	0	0	3300012999	Host-associated	-47,857	-21,164	1/20/17	MEGAHIT v. MEGAHIT v1.0.6	Illumina HiSeq 2500-1TB	1/30/15	4037	16465
0	0	0	0	0	0	3300028399	Environmental	-1,761,909	-20,761	6/12/18	spades v. 3.11.1	Illumina HiSeq 2500-1TB	4/13/05	4545	12886
0	0	0	1	1	1	3300021476	Environmental	-436,761	-198,881	11/9/17	spades v. SPAdes version: 3.11.1-check	Illumina HiSeq 2500-1TB	1/27/13	4330	15732
1	1	1	0	0	0	3300028887	Host-associated	1,468,351	-196,574	8/14/18	spades v. 3.11.1	Illumina HiSeq 2500-1TB, Illumina NovaSeq	9/29/15	4608	16707
1	1	1	0	0	0	3300028797	Host-associated	1,468,351	-196,574	8/9/18	spades v. 3.11.1	Illumina HiSeq 2500-1TB, Illumina NovaSeq	9/29/15	4603	16707
1	1	1	0	0	0	3300028832	Host-associated	1,468,351	-196,574	8/10/18	spades v. 3.11.1	Illumina HiSeq 2500-1TB	9/29/15	4604	16707
1	1	1	0	0	0	3300028914	Host-associated	1,468,351	-196,574	8/22/18	spades v. 3.11.1	Illumina NovaSeq, Illumina HiSeq 2500-1TB	9/29/15	4616	16707
0	0	0	1	1	0	3300021361	Host-associated	-435,936	-192,822	11/2/17	spades v. SPAdes version: 3.11.1-check	Illumina HiSeq 2500-1TB	3/6/17	4323	17231
0	0	0	0	0	0	3300021384	Host-associated	-435,936	-192,822	11/2/17	spades v. SPAdes version: 3.11.1-check	Illumina HiSeq 2500-1TB	3/6/17	4323	17231
0	0	0	0	0	0	3300021388	Host-associated	-435,936	-192,822	11/2/17	spades v. SPAdes version: 3.11.1-check	Illumina HiSeq 2500-1TB	3/6/17	4323	17231
0	0	0	0	0	0	3300021377	Host-associated	-435,936	-192,822	11/2/17	spades v. SPAdes version: 3.11.1-check	Illumina HiSeq 2500-1TB	3/6/17	4323	17231
0	0	0	0	1	0	3300021441	Host-associated	-435,936	-192,822	11/7/17	spades v. SPAdes version: 3.11.1-check	Illumina HiSeq 2500-1TB	3/6/17	4328	17231
0	0	0	0	0	0	3300021358	Host-associated	-435,936	-192,822	11/2/17	spades v. SPAdes version: 3.11.1-check	Illumina HiSeq 2500-1TB	3/6/17	4323	17231
0	0	0	1	0	0	3300021439	Environmental	-435,919	-19.28	11/7/17	spades v. SPAdes version: 3.11.1-check	Illumina HiSeq 2500-1TB	3/6/17	4328	17231
0	0	0	0	0	0	3300021953	Environmental	-435,919	-19.28	11/21/17	spades v. SPAdes version: 3.11.1-check	Illumina HiSeq 2500-1TB	3/6/17	4342	17231
0	0	0	1	0	0	3300021374	Environmental	-435,919	-19.28	11/2/17	spades v. SPAdes version: 3.11.1-check	Illumina HiSeq 2500-1TB	3/6/17	4323	17231
0	0	0	1	0	0	3300021362	Environmental	-435,919	-19.28	11/2/17	spades v. SPAdes version: 3.11.1-check	Illumina HiSeq 2500-1TB	3/6/17	4323	17231
0	0	0	0	0	0	3300021372	Environmental	-435,919	-19.28	11/2/17	spades v. SPAdes version: 3.11.1-check	Illumina HiSeq 2500-1TB	3/6/17	4323	17231
0	0	0	0	1	0	3300021444	Environmental	-435,919	-19.28	11/7/17	spades v. SPAdes version: 3.11.1-check	Illumina HiSeq 2500-1TB	3/6/17	4328	17231
0	0	0	0	0	0	3300009550	Environmental	29,768	-17,283	6/14/16	MEGAHIT v. MEGAHIT v1.0.3	Illumina HiSeq 2500-1TB	11/20/12	3817	15664
0	0	0	0	0	0	3300027859	Environmental	29,768	-17,283	5/12/18	spades v. 3.11.1	Illumina HiSeq 2500-1TB	11/20/12	4514	15664
0	0	0	0	0	0	3300006921	Environmental	-76.63	-16.21	12/25/15	MEGAHIT v. MEGAHIT v1.0.3	Illumina HiSeq 2500-1TB	1/19/15	3645	16454
0	0	0	0	0	0	3300006926	Environmental	-76.61	-16.21	12/25/15	MEGAHIT v. MEGAHIT v1.0.3	Illumina HiSeq 2500-1TB	1/19/15	3645	16454
0	0	0	0	0	0	3300025072	Environmental	-76.61	-16.21	4/8/18	spades v. 3.11.1	Illumina HiSeq 2500-1TB	1/19/15	4480	16454
0	0	0	0	0	0	3300025099	Environmental	-76.63	-16.21	4/8/18	spades v. 3.11.1	Illumina HiSeq 2500-1TB	1/19/15	4480	16454
0	0	0	0	0	0	3300010153	Environmental	-76.63	-16.21	7/27/16	MEGAHIT v. MEGAHIT v1.0.6	Illumina HiSeq 2500-1TB	1/19/15	3860	16454
0	0	0	0	0	0	3300025078	Environmental	-76.61	-16.21	4/8/18	spades v. 3.11.1	Illumina HiSeq 2500-1TB	1/19/15	4480	16454
0	0	0	0	0	0	3300006750	Environmental	-76.61	-16.21	12/3/15	MEGAHIT v. MEGAHIT v1.0.3	Illumina HiSeq 2500-1TB	1/19/15	3623	16454
0	0	0	0	0	0	3300025214	Environmental	-33.41	-15.83	4/9/18	spades v. 3.11.1	Illumina HiSeq 2000, Illumina HiSeq 2500	1/7/11	4481	14981
0	0	0	0	0	0	3300001068	Environmental	-33.41	-15.83	3/6/13		Illumina HiSeq 2000, Illumina HiSeq 2500	1/7/11	2621	14981
0	0	0	0	0	0	3300025221	Environmental	-33.41	-15.83	4/9/18	spades v. 3.11.1	Illumina HiSeq 2000, Illumina HiSeq 2500	1/7/11	4481	14981
0	0	0	0	0	0	3300000984	Environmental	-33.41	-15.83	3/1/13		Illumina HiSeq 2000, Illumina HiSeq 2500	1/7/11	2616	14981
0	0	0	0	0	0	3300010151	Environmental	-75.37	-15.59	7/27/16	MEGAHIT v. MEGAHIT v1.0.6	Illumina HiSeq 2500-1TB	1/20/15	3860	16455
0	0	0	0	0	0	3300008050	Environmental	-76.2	-14.51	3/27/16	MEGAHIT v. MEGAHIT v1.0.3	Illumina HiSeq 2500-1TB	1/18/15	3738	16453
0	0	0	0	0	0	3300025085	Environmental	-76.2	-14.51	4/8/18	spades v. 3.11.1	Illumina HiSeq 2500-1TB	1/18/15	4480	16453
0	0	0	0	0	0	3300006925	Environmental	-76.2	-14.51	12/25/15	MEGAHIT v. MEGAHIT v1.0.3	Illumina HiSeq 2500-1TB	1/18/15	3645	16453
0	0	0	0	0	0	3300025108	Environmental	-76.2	-14.51	4/8/18	spades v. 3.11.1	Illumina HiSeq 2500-1TB	1/18/15	4480	16453
0	0	0	0	0	0	3300006923	Environmental	-76.2	-14.51	12/25/15	MEGAHIT v. MEGAHIT v1.0.3	Illumina HiSeq 2500-1TB	1/18/15	3645	16453
0	0	0	0	0	0	3300010150	Environmental	-76.2	-14.51	7/27/16	MEGAHIT v. MEGAHIT v1.0.6	Illumina HiSeq 2500-1TB	1/18/15	3860	16453
0	0	0	0	0	0	3300006789	Environmental	-76.2	-14.51	12/5/15	MEGAHIT v. MEGAHIT v1.0.3	Illumina HiSeq 2500-1TB	1/18/15	3625	16453
0	0	0	0	0	0	3300025084	Environmental	-76.2	-14.51	4/8/18	spades v. 3.11.1	Illumina HiSeq 2500-1TB	1/18/15	4480	16453
0	0	0	0	0	0	3300025066	Environmental	-76.2	-14.51	4/8/18	spades v. 3.11.1	Illumina HiSeq 2500-1TB	1/18/15	4480	16453
0	0	0	0	0	0	3300025103	Environmental	-76.2	-14.51	4/8/18	spades v. 3.11.1	Illumina HiSeq 2500-1TB	1/18/15	4480	16453
0	0	0	0	0	0	3300006924	Environmental	-76.2	-14.51	12/25/15	MEGAHIT v. MEGAHIT v1.0.3	Illumina HiSeq 2500-1TB	1/18/15	3645	16453
0	0	0	0	0	0	3300006793	Environmental	-76.2	-14.51	12/5/15	MEGAHIT v. MEGAHIT v1.0.3	Illumina HiSeq 2500-1TB	1/18/15	3625	16453
0	0	0	0	0	0	3300025133	Environmental	-76.2	-14.51	4/8/18	spades v. 3.11.1	Illumina HiSeq 2500-1TB	1/18/15	4480	16453
0	0	0	0	0	0	3300010155	Environmental	-76,201	-14,509	7/27/16	MEGAHIT v. MEGAHIT v1.0.6	Illumina HiSeq 2500-1TB	1/16/15	3860	16451
0	0	0	0	0	0	3300006752	Environmental	-76,198	-14,509	12/3/15	MEGAHIT v. MEGAHIT v1.0.3	Illumina HiSeq 2500-1TB	1/16/15	3623	16451
0	0	0	0	0	0	3300010149	Environmental	-76,198	-14,509	7/27/16	MEGAHIT v. MEGAHIT v1.0.6	Illumina HiSeq 2500-1TB	1/16/15	3860	16451
0	0	0	0	0	0	3300025098	Environmental	-76,198	-14,509	4/8/18	spades v. 3.11.1	Illumina HiSeq 2500-1TB	1/16/15	4480	16451
0	0	0	0	0	0	3300006990	Environmental	-77.52	-14.21	12/30/15	MEGAHIT v. MEGAHIT v1.0.3	Illumina HiSeq 2500-1TB	1/16/15	3650	16451
0	0	0	0	0	0	3300025070	Environmental	-77.52	-14.21	4/8/18	spades v. 3.11.1	Illumina HiSeq 2500-1TB	1/16/15	4480	16451
0	0	0	0	0	0	3300006754	Environmental	-77,515	-14,205	12/3/15	MEGAHIT v. MEGAHIT v1.0.3	Illumina HiSeq 2500-1TB	1/16/15	3623	16451
0	0	0	0	0	0	3300025083	Environmental	-77,515	-14,205	4/8/18	spades v. 3.11.1	Illumina HiSeq 2500-1TB	1/16/15	4480	16451
0	0	0	0	0	0	3300025118	Environmental	-77,515	-14,205	4/8/18	spades v. 3.11.1	Illumina HiSeq 2500-1TB	1/16/15	4480	16451
0	0	0	0	0	0	3300006922	Environmental	-77,515	-14,205	12/25/15	MEGAHIT v. MEGAHIT v1.0.3	Illumina HiSeq 2500-1TB	1/16/15	3645	16451
0	0	0	0	0	0	3300025101	Environmental	-77,499	-14,198	4/8/18	spades v. 3.11.1	Illumina HiSeq 2500-1TB	1/10/15	4480	16445
0	0	0	0	0	0	3300006749	Environmental	-77,499	-14,198	12/3/15	MEGAHIT v. MEGAHIT v1.0.3	Illumina HiSeq 2500-1TB	1/10/15	3623	16445
0	0	0	0	0	0	3300010148	Environmental	-77,499	-14,198	7/27/16	MEGAHIT v. MEGAHIT v1.0.6	Illumina HiSeq 2500-1TB	1/10/15	3860	16445
0	0	0	0	0	0	3300013087	Environmental	347,703	-135,167	2/1/17	MEGAHIT v. MEGAHIT v1.0.6	Illumina HiSeq 2500-1TB	1/16/11	4049	14990
0	0	0	0	0	0	3300025283	Environmental	347,703	-135,167	4/9/18	spades v. 3.11.1	Illumina HiSeq 2500-1TB	1/16/11	4481	14990
0	0	0	0	0	0	3300006927	Environmental	-80,809	-13,003	12/25/15	MEGAHIT v. MEGAHIT v1.0.3	Illumina HiSeq 2500-1TB	1/7/15	3645	16442
0	0	0	0	0	0	3300025097	Environmental	-80,809	-13,003	4/8/18	spades v. 3.11.1	Illumina HiSeq 2500-1TB	1/7/15	4480	16442
0	0	0	0	0	0	3300007963	Environmental	-80,809	-13,003	3/17/16	MEGAHIT v. MEGAHIT v1.0.3	Illumina HiSeq 2500-1TB	1/7/15	3728	16442
0	0	0	0	0	0	3300025128	Environmental	-80,809	-13,003	4/8/18	spades v. 3.11.1	Illumina HiSeq 2500-1TB	1/7/15	4480	16442
0	0	0	0	0	0	3300006736	Environmental	-80,809	-13,003	12/2/15	MEGAHIT v. MEGAHIT v1.0.3	Illumina HiSeq 2500-1TB	1/7/15	3622	16442
0	0	0	0	0	0	3300006738	Environmental	-80,809	-13,003	12/2/15	MEGAHIT v. MEGAHIT v1.0.3	Illumina HiSeq 2500-1TB	1/7/15	3622	16442
0	0	0	0	0	0	3300025114	Environmental	-80,809	-13,003	4/8/18	spades v. 3.11.1	Illumina HiSeq 2500-1TB	1/7/15	4480	16442
0	0	0	0	0	0	3300006929	Environmental	-80,809	-13,003	12/25/15	MEGAHIT v. MEGAHIT v1.0.3	Illumina HiSeq 2500-1TB	1/7/15	3645	16442
0	0	0	0	0	0	3300025082	Environmental	-80,809	-13,003	4/8/18	spades v. 3.11.1	Illumina HiSeq 2500-1TB	1/7/15	4480	16442
0	0	0	0	0	0	3300006735	Environmental	-80,801	-12,999	12/2/15	MEGAHIT v. MEGAHIT v1.0.3	Illumina HiSeq 2500-1TB	1/8/15	3622	16443
0	0	0	0	0	0	3300025102	Environmental	-80,801	-12,999	4/8/18	spades v. 3.11.1	Illumina HiSeq 2500-1TB	1/8/15	4480	16443
0	0	0	0	0	0	3300006737	Environmental	-80,801	-12,999	12/2/15	MEGAHIT v. MEGAHIT v1.0.3	Illumina HiSeq 2500-1TB	1/8/15	3622	16443
0	0	0	0	0	0	3300025086	Environmental	-80,801	-12,999	4/8/18	spades v. 3.11.1	Illumina HiSeq 2500-1TB	1/8/15	4480	16443
0	0	0	0	0	0	3300025110	Environmental	-81,401	-11,499	4/8/18	spades v. 3.11.1	Illumina HiSeq 2500-1TB	1/8/15	4480	16443
0	0	0	0	0	0	3300006928	Environmental	-81,401	-11,499	12/25/15	MEGAHIT v. MEGAHIT v1.0.3	Illumina HiSeq 2500-1TB	1/8/15	3645	16443
0	0	0	0	0	0	3300025109	Environmental	-81,405	-11,499	4/8/18	spades v. 3.11.1	Illumina HiSeq 2500-1TB	1/8/15	4480	16443
0	0	0	0	0	0	3300025096	Environmental	-81,405	-11,499	4/8/18	spades v. 3.11.1	Illumina HiSeq 2500-1TB	1/8/15	4480	16443
0	0	0	0	0	0	3300006751	Environmental	-81,405	-11,499	12/3/15	MEGAHIT v. MEGAHIT v1.0.3	Illumina HiSeq 2500-1TB	1/8/15	3623	16443
0	0	0	0	0	0	3300006753	Environmental	-81,405	-11,499	12/3/15	MEGAHIT v. MEGAHIT v1.0.3	Illumina HiSeq 2500-1TB	1/8/15	3623	16443
0	0	0	0	0	0	3300000651	Environmental	-627,875	-10,171,667	12/22/12		Illumina HiSeq 2000	NA	2547	NA
0	0	0	0	0	0	3300000893	Environmental	-627,875	-10,171,667	3/8/13		Illumina HiSeq 2000	NA	2623	NA
0	0	0	0	0	0	3300000816	Environmental	-627,875	-10,171,667	1/7/13		Illumina HiSeq 2000	NA	2563	NA
0	0	0	0	0	0	3300000597	Environmental	-627,875	-10,171,667	12/19/12		Illumina HiSeq 2000	NA	2544	NA
0	0	0	0	0	0	3300000655	Environmental	-627,875	-10,171,667	12/26/12		Illumina HiSeq 2000	NA	2551	NA
0	0	0	0	0	0	3300000580	Environmental	-627,875	-10,171,667	12/15/12		Illumina HiSeq 2000	NA	2540	NA
0	0	0	0	0	0	3300000650	Environmental	-627,875	-10,171,667	12/22/12		Illumina HiSeq 2000	NA	2547	NA
0	0	0	0	0	0	3300000793	Environmental	-627,875	-10,171,667	1/2/13		Illumina HiSeq 2000	NA	2558	NA
0	0	0	0	0	0	3300000837	Environmental	-627,875	-10,171,667	1/16/13		Illumina HiSeq 2000	NA	2572	NA
0	0	0	0	0	0	3300000579	Environmental	-627,875	-10,171,667	12/13/12		Illumina HiSeq 2000	NA	2538	NA
0	0	0	0	0	0	3300009794	Environmental	-259,999	-94,986	6/25/16	MEGAHIT v. MEGAHIT v1.0.3	Illumina HiSeq 2500-1TB	4/12/13	3828	15807
0	0	0	0	0	0	3300026134	Environmental	-259,999	-94,986	4/16/18	spades v. 3.11.1	Illumina HiSeq 2500-1TB	4/12/13	4488	15807
0	0	0	0	0	0	3300001013	Environmental	-30.19	-9.12	3/2/13		Illumina HiSeq 2000, Illumina HiSeq 2500	1/4/11	2617	14978
0	0	0	0	0	0	3300001106	Environmental	-30.19	-9.12	3/13/13		Illumina HiSeq 2000, Illumina HiSeq 2500	1/4/11	2628	14978
0	0	0	0	0	0	3300025234	Environmental	-30.19	-9.12	4/9/18	spades v. 3.11.1	Illumina HiSeq 2000, Illumina HiSeq 2500	1/4/11	4481	14978
0	0	0	0	0	0	3300025190	Environmental	-30.19	-9.12	4/8/18	spades v. 3.11.1	Illumina HiSeq 2000, Illumina HiSeq 2500	1/4/11	4480	14978
0	0	0	0	0	0	3300020204	Environmental	299,408	-64,662	8/29/17	spades v. SPAdes version: 3.10.1	Illumina HiSeq 2500-1TB	7/14/15	4258	16630
0	0	0	0	0	0	3300020183	Environmental	299,042	-64,446	8/29/17	spades v. SPAdes version: 3.10.1	Illumina HiSeq 2500-1TB	7/11/15	4258	16627
0	0	0	1	1	1	3300020220	Environmental	29,658	-61,786	8/30/17	spades v. SPAdes version: 3.10.1	Illumina HiSeq 2500-1TB	7/21/15	4259	16637
1	1	1	1	1	1	3300020109	Environmental	29,658	-61,786	8/23/17	spades v. SPAdes version: 3.10.1	Illumina HiSeq 2500-1TB	7/21/15	4252	16637
0	0	0	1	0	0	3300021092	Environmental	29,658	-61,786	10/3/17	spades v. SPAdes version: 3.10.1	Illumina HiSeq 2500-1TB	7/21/15	4293	16637
1	1	1	1	1	1	3300020074	Environmental	29,658	-61,786	8/18/17	spades v. SPAdes version: 3.10.1	Illumina HiSeq 2500-1TB	7/21/15	4247	16637
0	0	0	1	1	1	3300020198	Environmental	29,658	-61,786	8/29/17	spades v. SPAdes version: 3.10.1	Illumina HiSeq 2500-1TB	7/21/15	4258	16637
0	0	0	1	0	1	3300020200	Environmental	29,658	-61,786	8/29/17	spades v. SPAdes version: 3.10.1	Illumina HiSeq 2500-1TB	7/21/15	4258	16637
0	0	0	0	0	0	3300020190	Environmental	298,102	-60,012	8/29/17	spades v. SPAdes version: 3.10.1	Illumina HiSeq 2500-1TB	7/18/15	4258	16634
0	0	0	0	0	0	3300025247	Environmental	1,707,411	-57,497	4/9/18	spades v. 3.11.1		4/27/11	4481	15091
0	0	0	0	0	0	3300001729	Environmental	1,707,411	-57,497	9/11/13			4/27/11	2810	15091
0	0	0	0	0	0	3300001586	Environmental	-170.77	-5.74	7/10/13		Illumina HiSeq 2000, Illumina HiSeq 2500	4/27/11	2747	15091
0	0	0	0	0	0	3300025199	Environmental	-170.77	-5.74	4/8/18	spades v. 3.11.1	Illumina HiSeq 2000, Illumina HiSeq 2500	4/27/11	4480	15091
0	0	0	0	0	0	3300025275	Environmental	-170.77	-5.74	4/9/18	spades v. 3.11.1	Illumina HiSeq 2000, Illumina HiSeq 2500	4/27/11	4481	15091
0	0	0	0	0	0	3300000961	Environmental	-170.77	-5.74	2/27/13		Illumina HiSeq 2000, Illumina HiSeq 2500	4/27/11	2614	15091
0	0	0	0	0	0	3300001114	Environmental	-170.77	-5.74	3/13/13		Illumina HiSeq 2000, Illumina HiSeq 2500	4/27/11	2628	15091
0	0	0	0	0	0	3300021424	Environmental	299,194	-57,366	11/4/17	spades v. SPAdes version: 3.11.1-check	Illumina HiSeq 2500-1TB	7/16/15	4325	16632
0	0	0	1	0	0	3300021093	Environmental	29,514	-55,789	10/3/17	spades v. SPAdes version: 3.10.1	Illumina HiSeq 2500-1TB	7/22/15	4293	16638
0	0	0	1	1	1	3300020197	Environmental	294,853	-49,054	8/29/17	spades v. SPAdes version: 3.10.1	Illumina HiSeq 2500-1TB	7/25/15	4258	16641
0	0	0	0	0	0	3300020196	Environmental	294,853	-49,054	8/29/17	spades v. SPAdes version: 3.10.1	Illumina HiSeq 2500-1TB	7/25/15	4258	16641
0	1	1	1	1	1	3300020603	Environmental	294,853	-49,054	9/13/17	spades v. SPAdes version: 3.10.1	Illumina HiSeq 2500-1TB	7/25/15	4273	16641
1	1	1	1	1	1	3300020084	Environmental	294,853	-49,054	8/22/17	spades v. SPAdes version: 3.10.1	Illumina HiSeq 2500-1TB	7/25/15	4251	16641
0	0	0	1	1	1	3300020221	Environmental	294,853	-49,054	8/30/17	spades v. SPAdes version: 3.10.1	Illumina HiSeq 2500-1TB	7/25/15	4259	16641
1	1	1	1	1	1	3300020083	Environmental	294,853	-49,054	8/22/17	spades v. SPAdes version: 3.10.1	Illumina HiSeq 2500-1TB	7/25/15	4251	16641
1	1	1	1	1	1	3300020222	Environmental	294,853	-49,054	8/30/17	spades v. SPAdes version: 3.10.1	Illumina HiSeq 2500-1TB	7/25/15	4259	16641
0	0	0	0	0	0	3300020578	Environmental	294,853	-49,054	9/8/17	spades v. SPAdes version: 3.10.1	Illumina HiSeq 2500-1TB	7/25/15	4268	16641
0	0	0	1	0	1	3300020214	Environmental	29,586	-48,915	8/29/17	spades v. SPAdes version: 3.10.1	Illumina HiSeq 2500-1TB	10/23/15	4258	16731
0	0	0	0	0	0	3300020179	Environmental	29,586	-48,915	8/29/17	spades v. SPAdes version: 3.10.1	Illumina HiSeq 2500-1TB	10/23/15	4258	16731
0	0	0	1	1	1	3300020193	Environmental	29,586	-48,915	8/29/17	spades v. SPAdes version: 3.10.1	Illumina HiSeq 2500-1TB	10/23/15	4258	16731
0	0	0	0	0	0	3300021091	Environmental	29,586	-48,915	10/3/17	spades v. SPAdes version: 3.10.1	Illumina HiSeq 2500-1TB	10/23/15	4293	16731
0	0	0	1	0	0	3300021376	Environmental	296,087	-48,369	11/2/17	spades v. SPAdes version: 3.11.1-check	Illumina HiSeq 2500-1TB	10/23/15	4323	16731
0	0	0	0	0	0	3300001574	Environmental	-27.33	-3.03	7/10/13		Illumina HiSeq 2000, Illumina HiSeq 2500	1/1/11	2747	14975
0	0	0	0	0	0	3300001122	Environmental	-27.33	-3.03	3/13/13		Illumina HiSeq 2000, Illumina HiSeq 2500	1/1/11	2628	14975
0	0	0	0	0	0	3300025195	Environmental	-27.33	-3.03	4/8/18	spades v. 3.11.1	Illumina HiSeq 2000, Illumina HiSeq 2500	1/1/11	4480	14975
0	0	0	0	0	0	3300025197	Environmental	-27.33	-3.03	4/8/18	spades v. 3.11.1	Illumina HiSeq 2000, Illumina HiSeq 2500	1/1/11	4480	14975
0	1	1	0	0	0	3300025144	Environmental	121.05	-2.75	4/8/18	spades v. 3.11.1	Illumina HiSeq 2500-1TB	10/9/13	4480	15987
1	0	1	0	0	0	3300025143	Environmental	121.05	-2.75	4/8/18	spades v. 3.11.1	Illumina HiSeq 2500-1TB	10/22/13	4480	16000
0	0	0	0	0	0	3300025055	Environmental	121.05	-2.75	4/8/18	spades v. 3.11.1	Illumina HiSeq 2500-1TB	10/19/13	4480	15997
1	1	1	0	0	0	3300010324	Environmental	121.05	-2.75	9/2/16	MEGAHIT v. MEGAHIT v1.0.6	Illumina HiSeq 2500-1TB	10/9/13	3897	15987
1	1	1	0	0	0	3300022551	Environmental	121.05	-2.75	1/3/18		Illumina HiSeq 2500-1TB	10/19/13	4385	15997
1	1	1	0	0	0	3300010328	Environmental	121.05	-2.75	9/3/16	MEGAHIT v. MEGAHIT v1.0.6	Illumina HiSeq 2500-1TB	10/22/13	3898	16000
0	0	0	1	1	1	3300023208	Environmental	1,214,042	-2.7	2/17/18	spades v. 3.11.1	Illumina HiSeq 2500-1TB	12/8/14	4430	16412
0	0	1	0	1	1	3300027799	Environmental	1,214,042	-2.7	5/12/18	spades v. 3.11.1	Illumina HiSeq 2500-1TB	11/1/14	4514	16375
0	0	0	0	1	1	3300028043	Environmental	1,214,042	-2.7	5/17/18	spades v. 3.11.1	Illumina HiSeq 2500-1TB	11/28/14	4519	16402
0	0	0	0	1	1	3300027995	Environmental	1,214,042	-2.7	5/15/18	spades v. 3.11.1	Illumina HiSeq 2500-1TB	11/28/14	4517	16402
0	0	0	1	1	1	3300024054	Environmental	1,214,042	-2.7	3/7/18	spades v. 3.11.1	Illumina HiSeq 2500-1TB	12/8/14	4448	16412
0	0	0	0	0	0	3300021517	Environmental	1,212,318	-2,651	11/10/17	spades v. SPAdes version: 3.11.1-check	Illumina HiSeq 2500-1TB, Illumina NovaSeq	6/1/04	4331	12570
0	0	0	0	0	0	3300021518	Environmental	1,212,318	-2,651	11/10/17	spades v. SPAdes version: 3.11.1-check	Illumina HiSeq 2500-1TB, Illumina NovaSeq	6/1/04	4331	12570
0	0	0	0	0	0	3300001490	Environmental	-49,041	-25,871	6/24/13			11/1/09	2731	14549
0	0	0	1	1	1	3300024300	Environmental	1,212,833	-24,667	3/17/18	spades v. 3.11.1	Illumina HiSeq 2500-1TB	12/2/14	4458	16406
1	1	1	1	1	1	3300024333	Environmental	1,212,833	-24,667	3/20/18	spades v. 3.11.1	Illumina HiSeq 2500-1TB	12/2/14	4461	16406
0	1	1	1	1	1	3300024341	Environmental	1,212,833	-24,667	3/20/18	spades v. 3.11.1	Illumina HiSeq 2500-1TB	12/2/14	4461	16406
0	0	0	1	1	1	3300028737	Environmental	1,212,833	-24,667	8/8/18	spades v. 3.12.0	Illumina HiSeq 2500-1TB	12/2/14	4602	16406
1	1	1	1	1	1	3300023177	Environmental	1,212,833	-24,667	2/17/18	spades v. 3.11.1	Illumina HiSeq 2500-1TB	12/2/14	4430	16406
1	1	1	0	0	0	3300013129	Environmental	292,062	-2.05	2/10/17	MEGAHIT v. MEGAHIT v1.0.6	Illumina HiSeq 2500-1TB	3/15/13	4058	15779
1	1	1	0	0	0	3300013133	Environmental	292,062	-2.05	2/11/17	MEGAHIT v. MEGAHIT v1.0.6	Illumina HiSeq 2500-1TB	3/15/13	4059	15779
1	1	1	0	0	0	3300013127	Environmental	292,062	-2.05	2/10/17	MEGAHIT v. MEGAHIT v1.0.6	Illumina HiSeq 2500-1TB	3/15/13	4058	15779
1	1	1	0	0	0	3300013130	Environmental	292,062	-2.05	2/10/17	MEGAHIT v. MEGAHIT v1.0.6	Illumina HiSeq 2500-1TB	3/15/13	4058	15779
0	1	1	0	0	0	3300013128	Environmental	292,062	-2.05	2/10/17	MEGAHIT v. MEGAHIT v1.0.6	Illumina HiSeq 2500-1TB	3/15/13	4058	15779
1	1	1	0	0	0	3300022556	Environmental	291,756	-20,288	1/4/18		Illumina HiSeq 2500-1TB	3/14/15	4386	16508
1	1	1	0	0	1	3300013091	Environmental	291,756	-20,288	2/1/17	MEGAHIT v. MEGAHIT v1.0.6	Illumina HiSeq 2500-1TB	3/14/15	4049	16508
0	1	1	0	0	0	3300025279	Environmental	291,756	-20,288	4/9/18	spades v. 3.11.1	Illumina HiSeq 2500-1TB	3/14/15	4481	16508
1	1	1	0	0	0	3300025145	Environmental	291,756	-20,288	4/8/18	spades v. 3.11.1	Illumina HiSeq 2500-1TB	3/14/15	4480	16508
1	1	1	0	0	0	3300010319	Environmental	291,756	-20,288	9/2/16	MEGAHIT v. MEGAHIT v1.0.6	Illumina HiSeq 2500-1TB	3/14/15	3897	16508
1	1	1	0	0	0	3300010302	Environmental	291,756	-20,288	8/24/16	MEGAHIT v. MEGAHIT v1.0.6	Illumina HiSeq 2500-1TB	3/14/15	3888	16508
0	1	1	0	0	0	3300025807	Environmental	291,756	-20,288	4/13/18	spades v. 3.11.1	Illumina HiSeq 2500-1TB	3/14/15	4485	16508
1	1	1	0	0	0	3300025136	Environmental	291,756	-20,288	4/8/18	spades v. 3.11.1	Illumina HiSeq 2500-1TB	3/14/15	4480	16508
0	1	1	0	0	0	3300013090	Environmental	291,756	-20,288	2/1/17	MEGAHIT v. MEGAHIT v1.0.6	Illumina HiSeq 2500-1TB	3/14/15	4049	16508
1	1	1	1	1	1	3300025115	Environmental	29.2	-1.78	4/8/18	spades v. 3.11.1	Illumina HiSeq 2500-1TB	1/6/11	4480	14980
1	1	1	1	1	1	3300010293	Environmental	29.2	-1.78	9/2/16	MEGAHIT v. MEGAHIT v1.0.6	Illumina HiSeq 2500-1TB	1/6/11	3897	14980
0	0	0	1	0	0	3300017788	Environmental	29.2	-1.78	5/13/17	MEGAHIT v. MEGAHIT v1.0.6	Illumina HiSeq 2500-1TB	1/6/11	4150	14980
0	1	1	1	1	1	3300013126	Environmental	29-May	-1.64	2/10/17	MEGAHIT v. MEGAHIT v1.0.6	Illumina HiSeq 2500-1TB	1/30/12	4058	15369
1	1	1	1	1	1	3300013137	Environmental	29-May	-1.64	2/12/17	MEGAHIT v. MEGAHIT v1.0.6	Illumina HiSeq 2500-1TB	10/1/12	4060	15614
0	1	1	1	1	1	3300013125	Environmental	29-May	-1.64	2/10/17	MEGAHIT v. MEGAHIT v1.0.6	Illumina HiSeq 2500-1TB	1/30/12	4058	15369
1	0	1	1	1	1	3300013131	Environmental	29-May	-1.64	2/10/17	MEGAHIT v. MEGAHIT v1.0.6	Illumina HiSeq 2500-1TB	10/1/12	4058	15614
0	1	1	1	1	1	3300013138	Environmental	29-May	-1.64	2/12/17	MEGAHIT v. MEGAHIT v1.0.6	Illumina HiSeq 2500-1TB	1/30/12	4060	15369
0	1	1	1	1	1	3300014720	Environmental	29-May	-1.64	3/24/17	MEGAHIT v. MEGAHIT v1.0.6	Illumina HiSeq 2500-1TB	10/2/12	4100	15615
0	1	1	1	1	1	3300013123	Environmental	29-May	-1.64	2/10/17	MEGAHIT v. MEGAHIT v1.0.6	Illumina HiSeq 2500-1TB	1/30/12	4058	15369
1	1	1	1	1	1	3300013136	Environmental	29-May	-1.64	2/11/17	MEGAHIT v. MEGAHIT v1.0.6	Illumina HiSeq 2500-1TB	1/30/12	4059	15369
0	0	0	1	1	1	3300013122	Environmental	29-May	-1.64	2/10/17	MEGAHIT v. MEGAHIT v1.0.6	Illumina HiSeq 2500-1TB	10/1/12	4058	15614
0	0	1	1	1	1	3300013132	Environmental	29-May	-1.64	2/10/17	MEGAHIT v. MEGAHIT v1.0.6	Illumina HiSeq 2500-1TB	10/1/12	4058	15614
0	0	0	0	0	0	3300008097	Environmental	-23,033,259	-0.4612	3/30/16	MEGAHIT v. MEGAHIT v1.0.3	Illumina HiSeq 2500-1TB	NA	3741	NA
0	0	0	0	0	0	3300026076	Environmental	-23,033,259	-0.4612	4/15/18	spades v. 3.11.1	Illumina HiSeq 2500-1TB	NA	4487	NA
0	0	0	0	0	0	3300026074	Environmental	-22,962,334	-0.015038	4/15/18	spades v. 3.11.1	Illumina HiSeq 2500-1TB	NA	4487	NA
0	0	0	0	0	0	3300026073	Environmental	-22,962,334	-0.015038	4/15/18	spades v. 3.11.1	Illumina HiSeq 2500-1TB	NA	4487	NA
0	0	0	0	0	0	3300007291	Environmental	-22,962,334	-0.015038	3/29/16	MEGAHIT v. MEGAHIT v1.0.3	Illumina HiSeq 2500-1TB	NA	3740	NA
0	0	0	0	0	0	3300007283	Environmental	-22,962,334	-0.015038	3/28/16	MEGAHIT v. MEGAHIT v1.0.3	Illumina HiSeq 2500-1TB	NA	3739	NA
0	0	0	0	0	0	3300027774	Environmental	-158	0	5/12/18	spades v. 3.11.1	Illumina HiSeq 2000, Illumina HiSeq 2500	10/13/11	4514	15260
0	0	0	0	0	0	3300002176	Environmental	-158	0	1/19/14	SOAPdenovo,newbler,minimus2 v. Version 1.05: testing... 2010,(v2.8 (20120726_1306)),AMOS/3.1.0	Illumina HiSeq 2000, Illumina HiSeq 2500	10/13/11	2940	15260
0	0	0	0	0	0	3300026104	Environmental	-334,979	0.0014	4/16/18	spades v. 3.11.1	Illumina HiSeq 2500-1TB	4/22/13	4488	15817
0	0	0	0	0	0	3300009758	Environmental	-334,979	0.0014	6/22/16	MEGAHIT v. MEGAHIT v1.0.3	Illumina HiSeq 2500-1TB	4/22/13	3825	15817
1	1	1	0	0	0	3300027984	Host-associated	34,856	0.2917	5/14/18	spades v. 3.11.1	Illumina HiSeq 2000, Illumina HiSeq 2500	NA	4516	NA
1	1	1	0	0	0	3300027891	Host-associated	34,856	0.2917	5/13/18	spades v. 3.11.1	Illumina HiSeq 2000, Illumina HiSeq 2500	NA	4515	NA
1	1	1	0	0	0	3300027904	Host-associated	34,856	0.2917	5/13/18	spades v. 3.11.1	Illumina HiSeq 2000, Illumina HiSeq 2500	5/3/12	4515	15463
0	0	0	0	0	0	3300001468	Host-associated	34,856	0.2917	6/10/13		Illumina HiSeq 2000, Illumina HiSeq 2500	NA	2717	NA
0	0	0	0	0	0	3300001474	Host-associated	34,856	0.2917	6/13/13		Illumina HiSeq 2000, Illumina HiSeq 2500	5/3/12	2720	15463
0	0	0	0	0	0	3300027558	Host-associated	34,856	0.2917	5/10/18	spades v. 3.11.1	Illumina HiSeq 2000, Illumina HiSeq 2500	5/3/12	4512	15463
0	0	0	0	0	0	3300027960	Host-associated	34,856	0.2917	5/14/18	spades v. 3.11.1	Illumina HiSeq 2000, Illumina HiSeq 2500	NA	4516	NA
1	1	1	0	0	0	3300002127	Host-associated	34,856	0.2917	1/1/14	SOAPdenovo,newbler,minimus2 v. Version 1.05: testing... 2010,(v2.8 (20120726_1306)),AMOS/3.1.0	Illumina HiSeq 2000, Illumina HiSeq 2500	5/3/12	2922	15463
0	0	0	0	0	0	3300002185	Host-associated	34,856	0.2917	1/21/14	SOAPdenovo v. Version 1.05: testing... 2010	Illumina HiSeq 2000, Illumina HiSeq 2500	5/3/12	2942	15463
0	0	0	0	0	0	3300001544	Host-associated	34,856	0.2917	6/25/13	SOAPdenovo v. Version 1.05: testing... 2010	Illumina HiSeq 2000, Illumina HiSeq 2500	5/3/12	2732	15463
1	1	1	0	0	0	3300002125	Host-associated	34,856	0.2917	1/1/14	SOAPdenovo,newbler,minimus2 v. Version 1.05: testing... 2010,(v2.8 (20120726_1306)),AMOS/3.1.0	Illumina HiSeq 2000, Illumina HiSeq 2500	NA	2922	NA
1	1	1	0	0	0	3300002175	Host-associated	34,856	0.2917	1/19/14	idba_ud v. 1.0.9	Illumina HiSeq 2000, Illumina HiSeq 2500	NA	2940	NA
0	0	0	0	0	0	3300012954	Environmental	-970,511	0.8736	1/7/17	MEGAHIT v. MEGAHIT v1.0.6	Illumina HiSeq 2500-1TB	7/30/05	4024	12994
0	0	0	0	0	0	2003000006	Environmental	103,846,756	1,288,477	12/20/06			3/17/05	353	12859
1	1	1	0	0	0	3300001095	Engineered	103,771,791	129,973	3/12/13			8/15/09	2627	14471
1	1	1	0	0	0	3300001096	Engineered	103,771,791	129,973	3/12/13			8/15/09	2627	14471
0	0	0	0	0	0	2003000007	Environmental	10,391,284	1,320,982	12/20/06			3/29/05	353	12871
1	1	1	0	0	0	2081372008	Engineered	103,756	1,332	11/3/10	Newbler		NA	1767	NA
1	1	1	0	0	0	3300005443	Engineered	103,756	1,332	7/17/15	PGA		NA	3484	NA
0	0	0	0	0	0	3300026117	Environmental	-369,978	14,995	4/16/18	spades v. 3.11.1	Illumina HiSeq 2500-1TB	4/24/13	4488	15819
0	0	0	0	0	0	3300009595	Environmental	-369,978	14,995	6/17/16	MEGAHIT v. MEGAHIT v1.0.3	Illumina HiSeq 2500-1TB	4/24/13	3820	15819
0	0	0	0	0	0	3300024432	Environmental	96,774	1,759	3/25/18	spades v. 3.11.1	Illumina HiSeq 2500-1TB	10/1/06	4466	13422
0	0	0	0	0	1	3300024265	Environmental	96,774	1,759	3/12/18	spades v. 3.11.1	Illumina HiSeq 2500-1TB	10/1/06	4453	13422
0	0	0	1	1	1	3300009788	Environmental	96,774	1,759	6/24/16	MEGAHIT v. MEGAHIT v1.0.3	Illumina HiSeq 2500-1TB	10/1/06	3827	13422
0	0	0	0	0	0	3300009488	Environmental	96,774	1,759	6/9/16	MEGAHIT v. MEGAHIT v1.0.3	Illumina HiSeq 2500-1TB	10/1/06	3812	13422
0	0	0	0	0	0	3300012928	Environmental	-970,511	20,416	12/22/16	MEGAHIT v. MEGAHIT v1.0.6	Illumina HiSeq 2500-1TB	7/29/05	4008	12993
0	0	0	0	0	0	3300009790	Environmental	-13,602	2,405	6/24/16	MEGAHIT v. MEGAHIT v1.0.3	Illumina HiSeq 2500-1TB	11/13/12	3827	15657
0	0	0	0	0	0	3300009612	Environmental	-389,985	35,037	6/17/16	MEGAHIT v. MEGAHIT v1.0.3	Illumina HiSeq 2500-1TB	4/25/13	3820	15820
0	0	0	0	0	0	3300026096	Environmental	-389,985	35,037	4/16/18	spades v. 3.11.1	Illumina HiSeq 2500-1TB	4/25/13	4488	15820
1	1	1	1	0	1	3300017961	Environmental	-733,194	38,381	6/2/17	MEGAHIT v. MEGAHIT v1.0.6	Illumina HiSeq 2500-1TB	10/1/15	4170	16709
1	1	1	1	1	1	3300018058	Environmental	-733,194	38,381	6/7/17	MEGAHIT v. MEGAHIT v1.0.6	Illumina HiSeq 2500-1TB	2/20/17	4175	17217
1	1	1	1	1	1	3300017974	Environmental	-733,194	38,381	6/3/17	MEGAHIT v. MEGAHIT v1.0.6	Illumina HiSeq 2500-1TB	10/1/15	4171	16709
1	1	1	1	0	1	3300017973	Environmental	-733,194	38,381	6/3/17	MEGAHIT v. MEGAHIT v1.0.6	Illumina HiSeq 2500-1TB	10/1/15	4171	16709
1	1	1	1	1	1	3300018060	Environmental	-733,194	38,381	6/7/17	MEGAHIT v. MEGAHIT v1.0.6	Illumina HiSeq 2500-1TB	2/20/17	4175	17217
0	0	1	1	1	1	3300017999	Environmental	-733,194	38,381	6/6/17	MEGAHIT v. MEGAHIT v1.0.6	Illumina HiSeq 2500-1TB	2/20/17	4174	17217
1	1	1	1	0	1	3300017959	Environmental	-733,194	38,381	6/2/17	MEGAHIT v. MEGAHIT v1.0.6	Illumina HiSeq 2500-1TB	10/1/15	4170	16709
0	0	1	1	0	0	3300020150	Environmental	-733,194	38,381	8/29/17	spades v. SPAdes version: 3.10.1	Illumina HiSeq 2500-1TB	2/20/17	4258	17217
1	1	1	1	1	1	3300018086	Environmental	-73,195	40,627	6/8/17	MEGAHIT v. MEGAHIT v1.0.6	Illumina HiSeq 2500-1TB	2/20/17	4176	17217
0	0	0	1	1	1	3300017970	Environmental	-73,195	40,627	6/2/17	MEGAHIT v. MEGAHIT v1.0.6	Illumina HiSeq 2500-1TB	10/1/15	4170	16709
1	1	1	1	1	1	3300018062	Environmental	-73,195	40,627	6/7/17	MEGAHIT v. MEGAHIT v1.0.6	Illumina HiSeq 2500-1TB	10/1/15	4175	16709
1	1	1	1	1	1	3300018088	Environmental	-73,195	40,627	6/8/17	MEGAHIT v. MEGAHIT v1.0.6	Illumina HiSeq 2500-1TB	2/20/17	4176	17217
1	1	1	1	1	1	3300018090	Environmental	-73,195	40,627	6/12/17	MEGAHIT v. MEGAHIT v1.0.6	Illumina HiSeq 2500-1TB	2/20/17	4180	17217
1	1	1	1	1	1	3300018085	Environmental	-73,195	40,627	6/8/17	MEGAHIT v. MEGAHIT v1.0.6	Illumina HiSeq 2500-1TB	2/20/17	4176	17217
1	1	1	1	1	1	3300017972	Environmental	-73,195	40,627	6/3/17	MEGAHIT v. MEGAHIT v1.0.6	Illumina HiSeq 2500-1TB	7/1/15	4171	16617
1	1	1	1	1	1	3300017975	Environmental	-73,195	40,627	6/3/17	MEGAHIT v. MEGAHIT v1.0.6	Illumina HiSeq 2500-1TB	7/1/15	4171	16617
0	1	1	1	1	1	3300018064	Environmental	-732,024	42,396	6/7/17	MEGAHIT v. MEGAHIT v1.0.6	Illumina HiSeq 2500-1TB	2/20/17	4175	17217
1	1	1	0	1	1	3300017947	Environmental	-732,024	42,396	6/1/17	MEGAHIT v. MEGAHIT v1.0.6	Illumina HiSeq 2500-1TB	8/1/15	4169	16648
1	1	1	1	1	1	3300017944	Environmental	-732,024	42,396	6/1/17	MEGAHIT v. MEGAHIT v1.0.6	Illumina HiSeq 2500-1TB	8/1/15	4169	16648
1	1	1	1	1	1	3300018029	Environmental	-732,024	42,396	6/6/17	MEGAHIT v. MEGAHIT v1.0.6	Illumina HiSeq 2500-1TB	10/1/15	4174	16709
0	1	1	1	1	1	3300018032	Environmental	-732,024	42,396	6/6/17	MEGAHIT v. MEGAHIT v1.0.6	Illumina HiSeq 2500-1TB	10/1/15	4174	16709
0	0	1	1	1	1	3300017939	Environmental	-732,024	42,396	6/1/17	MEGAHIT v. MEGAHIT v1.0.6	Illumina HiSeq 2500-1TB	2/20/17	4169	17217
1	1	1	1	0	1	3300018089	Environmental	-732,024	42,396	6/8/17	MEGAHIT v. MEGAHIT v1.0.6	Illumina HiSeq 2500-1TB	2/20/17	4176	17217
0	1	1	1	1	1	3300017966	Environmental	-732,024	42,396	6/2/17	MEGAHIT v. MEGAHIT v1.0.6	Illumina HiSeq 2500-1TB	2/20/17	4170	17217
1	1	1	0	0	0	3300010162	Host-associated	-530,462	50,626	7/28/16	MEGAHIT v. MEGAHIT v1.0.6	Illumina HiSeq 2500-1TB	3/17/16	3861	16877
1	1	1	1	1	1	3300009826	Host-associated	-530,462	50,626	6/28/16	MEGAHIT v. MEGAHIT v1.0.6	Illumina HiSeq 2500-1TB	3/17/16	3831	16877
1	1	1	0	0	1	3300009784	Host-associated	-530,462	50,626	6/24/16	MEGAHIT v. MEGAHIT v1.0.6	Illumina HiSeq 2500-1TB	3/17/16	3827	16877
1	1	1	1	1	1	3300010049	Host-associated	-530,462	50,626	7/23/16	MEGAHIT v. MEGAHIT v1.0.3	Illumina HiSeq 2500-1TB	3/17/16	3856	16877
1	1	1	0	0	0	3300010882	Host-associated	-530,462	50,626	10/5/16	MEGAHIT v. MEGAHIT v1.0.6	Illumina HiSeq 2500-1TB	3/17/16	3930	16877
1	1	1	0	0	0	3300010167	Host-associated	-530,462	50,626	7/29/16	MEGAHIT v. MEGAHIT v1.0.6	Illumina HiSeq 2500-1TB	3/17/16	3862	16877
1	1	1	0	0	0	3300010369	Host-associated	-530,462	50,626	9/7/16	MEGAHIT v. MEGAHIT v1.0.6	Illumina HiSeq 2500-1TB	3/17/16	3902	16877
0	0	0	0	0	0	3300009578	Environmental	-48	64,994	6/16/16	MEGAHIT v. MEGAHIT v1.0.3	Illumina HiSeq 2500-1TB	4/30/13	3819	15825
0	0	0	0	0	0	3300026113	Environmental	-48	64,994	4/16/18	spades v. 3.11.1	Illumina HiSeq 2500-1TB	4/30/13	4488	15825
0	0	0	0	0	0	3300026112	Environmental	-48	64,994	4/16/18	spades v. 3.11.1	Illumina HiSeq 2500-1TB	4/30/13	4488	15825
0	0	0	0	0	0	3300009613	Environmental	-48	64,994	6/17/16	MEGAHIT v. MEGAHIT v1.0.3	Illumina HiSeq 2500-1TB	4/30/13	3820	15825
0	0	0	0	0	0	3300025204	Environmental	-26	Jul-33	4/9/18	spades v. 3.11.1	Illumina HiSeq 2000, Illumina HiSeq 2500	12/28/10	4481	14971
0	0	0	0	0	0	3300025215	Environmental	-26	Jul-33	4/9/18	spades v. 3.11.1	Illumina HiSeq 2000, Illumina HiSeq 2500	12/28/10	4481	14971
0	0	0	0	0	0	3300001091	Environmental	-26	Jul-33	3/12/13		Illumina HiSeq 2000, Illumina HiSeq 2500	12/28/10	2627	14971
0	0	0	0	0	0	3300001125	Environmental	-26	Jul-33	3/13/13		Illumina HiSeq 2000, Illumina HiSeq 2500	12/28/10	2628	14971
0	0	0	0	0	0	3300027677	Environmental	-156	8	5/11/18	spades v. 3.11.1	Illumina HiSeq 2000, Illumina HiSeq 2500	10/8/11	4513	15255
0	0	0	0	0	0	3300002221	Environmental	-156	8	1/27/14	SOAPdenovo,newbler,minimus2 v. Version 1.05: testing... 2010,(v2.8 (20120726_1306)),AMOS/3.1.0	Illumina HiSeq 2000, Illumina HiSeq 2500	10/8/11	2948	15255
0	0	0	0	0	0	3300002178	Environmental	-156	8	1/20/14	SOAPdenovo,newbler,minimus2 v. Version 1.05: testing... 2010,(v2.8 (20120726_1306)),AMOS/3.1.0	Illumina HiSeq 2000, Illumina HiSeq 2500	10/8/11	2941	15255
0	0	0	1	0	0	3300027630	Environmental	-156	8	5/11/18	spades v. 3.11.1	Illumina HiSeq 2000, Illumina HiSeq 2500	10/8/11	4513	15255
0	0	0	0	0	0	3300027622	Environmental	-156	8	5/11/18	spades v. 3.11.1	Illumina HiSeq 2000, Illumina HiSeq 2500	10/8/11	4513	15255
0	0	0	0	0	0	3300027699	Environmental	-156	8	5/11/18	spades v. 3.11.1	Illumina HiSeq 2000, Illumina HiSeq 2500	10/8/11	4513	15255
0	0	0	0	0	0	3300002528	Environmental	-156	8	4/12/14		Illumina HiSeq 2000, Illumina HiSeq 2500	10/8/11	3023	15255
0	0	0	0	0	0	3300002177	Environmental	-156	8	1/20/14	SOAPdenovo,newbler,minimus2 v. Version 1.05: testing... 2010,(v2.8 (20120726_1306)),AMOS/3.1.0	Illumina HiSeq 2000, Illumina HiSeq 2500	10/8/11	2941	15255
0	0	0	0	0	1	3300027709	Environmental	-156	8	5/11/18	spades v. 3.11.1	Illumina HiSeq 2000, Illumina HiSeq 2500	10/8/11	4513	15255
0	0	0	0	0	0	3300002526	Environmental	-156	8	4/12/14		Illumina HiSeq 2000, Illumina HiSeq 2500	10/8/11	3023	15255
0	0	0	0	0	0	3300026098	Environmental	-499,993	82,514	4/16/18	spades v. 3.11.1	Illumina HiSeq 2500-1TB	5/1/13	4488	15826
0	0	0	0	0	0	3300009577	Environmental	-499,993	82,514	6/16/16	MEGAHIT v. MEGAHIT v1.0.3	Illumina HiSeq 2500-1TB	5/1/13	3819	15826
0	0	0	0	0	0	3300009611	Environmental	-499,993	82,514	6/17/16	MEGAHIT v. MEGAHIT v1.0.3	Illumina HiSeq 2500-1TB	5/1/13	3820	15826
0	0	0	0	0	0	3300026100	Environmental	-499,993	82,514	4/16/18	spades v. 3.11.1	Illumina HiSeq 2500-1TB	5/1/13	4488	15826
0	0	0	0	0	0	3300012920	Environmental	-864,906	87,051	12/22/16	MEGAHIT v. MEGAHIT v1.0.6	Illumina HiSeq 2500-1TB	7/21/05	4008	12985
1	1	1	0	0	0	3300005284	Host-associated	-68,299,167	8,956,944	6/3/15	MeGAMerge version 0.9b	454, Illumina	6/1/08	3440	14031
0	0	0	0	0	0	3300005476	Host-associated	-68,299,167	8,956,944	8/7/15	Newbler and/or Velvet	Illumina, Sanger	6/1/08	3505	14031
0	0	0	0	0	0	3300005361	Host-associated	-68,299,167	8,956,944	7/3/15	Newbler and/or Velvet	454, Illumina	6/1/08	3470	14031
0	0	0	0	0	0	3300005285	Host-associated	-68,299,167	8,956,944	6/3/15	MeGAMerge version 0.9b	454, Sanger	6/1/08	3440	14031
0	1	0	0	0	0	3300000035	Host-associated	-68,299,167	8,956,944	4/2/12	Newbler and/or Velvet	454, Sanger	6/1/08	2283	14031
0	0	0	0	0	0	3300005279	Host-associated	-68,299,167	8,956,944	6/3/15	MeGAMerge version 0.9b	454, Illumina	6/1/08	3440	14031
0	0	0	0	0	0	3300002478	Host-associated	-68,299,167	8,956,944	3/20/14	Newbler and/or Velvet	Illumina, Sanger	6/1/08	3000	14031
1	1	1	0	0	0	3300005362	Host-associated	-68,299,167	8,956,944	7/3/15	Newbler and/or Velvet	454, Illumina	6/1/08	3470	14031
0	1	0	0	0	0	3300005287	Host-associated	-68,299,167	8,956,944	6/3/15	MeGAMerge version 0.9b	454, Sanger	6/1/08	3440	14031
0	0	0	0	0	0	3300027646	Environmental	-798,436	91,086	5/11/18	spades v. 3.11.1	Illumina HiSeq 2500-1TB	10/27/14	4513	16370
0	0	0	1	0	1	3300010043	Environmental	-798,436	91,086	7/21/16	MEGAHIT v. MEGAHIT v1.0.3	Illumina HiSeq 2500-1TB	2/17/16	3854	16848
0	0	0	1	1	1	3300005764	Environmental	-798,436	91,086	9/2/15	MEGAHIT v. MEGAHIT v0.2.0	Illumina HiSeq 2500-1TB, Illumina HiSeq 2500-Rapid, PacBio RS, PacBio RS II	10/27/14	3531	16370
0	0	0	0	0	1	3300010358	Environmental	-798,436	91,086	9/5/16	MEGAHIT v. MEGAHIT v1.0.6	Illumina HiSeq 2500-1TB	2/17/16	3900	16848
0	0	0	1	1	1	3300021560	Environmental	-798,436	91,086	11/12/17	MEGAHIT v. MEGAHIT v1.0.6	Illumina HiSeq 2500-1TB	2/17/16	4333	16848
0	0	0	0	0	0	3300009792	Environmental	-798,436	91,086	6/25/16	MEGAHIT v. MEGAHIT v1.0.6	Illumina HiSeq 2500-1TB	2/17/16	3828	16848
0	0	0	0	0	0	3300004267	Environmental	-798,436	91,086	4/12/15	megahit v. megahit: MEGAHIT v0.2.0	Illumina HiSeq 2500-1TB	10/27/14	3388	16370
0	0	0	1	0	0	3300010863	Environmental	-798,436	91,086	10/4/16	metalrec/blasr v. metalrec version 1.0.2/blasr 1.3.1	Illumina HiSeq 2500-1TB, Illumina HiSeq 2500-Rapid, PacBio RS, PacBio RS II	10/27/14	3929	16370
0	0	0	1	1	0	3300010359	Environmental	-798,436	91,086	9/5/16	MEGAHIT v. MEGAHIT v1.0.6	Illumina HiSeq 2500-1TB	2/17/16	3900	16848
0	0	0	1	0	1	3300010361	Environmental	-798,436	91,086	9/6/16	MEGAHIT v. MEGAHIT v1.0.6	Illumina HiSeq 2500-1TB	2/17/16	3901	16848
0	0	0	1	0	1	3300005713	Environmental	-798,436	91,086	8/31/15	MEGAHIT v. MEGAHIT v0.2.0	Illumina HiSeq 2500-1TB, Illumina HiSeq 2500-Rapid, PacBio RS, PacBio RS II	10/27/14	3529	16370
0	0	0	0	0	0	3300010868	Environmental	-798,436	91,086	10/4/16	metalrec/blasr v. metalrec version 1.0.2/blasr 1.3.1	Illumina HiSeq 2500-1TB, Illumina HiSeq 2500-Rapid, PacBio RS, PacBio RS II	NA	3929	NA
0	0	0	0	0	1	3300010048	Environmental	-798,436	91,086	7/23/16	MEGAHIT v. MEGAHIT v1.0.3	Illumina HiSeq 2500-1TB	2/17/16	3856	16848
0	0	0	0	0	0	3300004633	Environmental	-798,436	91,086	4/21/15	megahit v. megahit: MEGAHIT v0.2.0	Illumina HiSeq 2500-1TB	10/27/14	3397	16370
0	0	0	0	0	0	3300004281	Environmental	-798,436	91,086	4/13/15	megahit v. megahit: MEGAHIT v0.2.0	Illumina HiSeq 2500-1TB	10/27/14	3389	16370
0	0	0	0	0	0	3300004268	Environmental	-798,436	91,086	4/12/15	megahit v. megahit: MEGAHIT v0.2.0	Illumina HiSeq 2500-1TB	10/27/14	3388	16370
0	0	0	1	1	1	3300012971	Environmental	-798,436	91,086	1/10/17	MEGAHIT v. MEGAHIT v1.0.6	Illumina HiSeq 2500-1TB	2/17/16	4027	16848
0	0	0	1	0	1	3300012948	Environmental	-798,436	91,086	1/5/17	MEGAHIT v. MEGAHIT v1.0.6	Illumina HiSeq 2500-1TB	2/17/16	4022	16848
0	0	0	1	1	1	3300010366	Environmental	-798,436	91,086	9/7/16	MEGAHIT v. MEGAHIT v1.0.6	Illumina HiSeq 2500-1TB	2/17/16	3902	16848
0	0	0	1	1	1	3300010398	Environmental	-798,436	91,086	9/14/16	MEGAHIT v. MEGAHIT v1.0.6	Illumina HiSeq 2500-1TB	2/17/16	3909	16848
0	0	0	1	1	1	3300010046	Environmental	-798,436	91,086	7/22/16	MEGAHIT v. MEGAHIT v1.0.3	Illumina HiSeq 2500-1TB	2/17/16	3855	16848
0	0	0	1	0	1	3300018419	Environmental	-798,436	91,086	6/11/17	MEGAHIT v. MEGAHIT v1.0.6	Illumina HiSeq 2500-1TB, Illumina HiSeq 2500-Rapid, PacBio RS, PacBio RS II	10/27/14	4179	16370
0	0	0	0	0	0	3300027527	Environmental	-798,436	91,086	5/10/18	spades v. 3.11.1	Illumina HiSeq 2500-1TB	10/27/14	4512	16370
0	0	0	0	0	0	3300010711	Environmental	-798,436	91,086	10/3/16	metalrec/blasr v. metalrec version 1.0.2/blasr 1.3.1	Illumina HiSeq 2500-1TB, Illumina HiSeq 2500-Rapid, PacBio RS, PacBio RS II	10/27/14	3928	16370
0	0	0	1	1	1	3300010362	Environmental	-798,436	91,086	9/6/16	MEGAHIT v. MEGAHIT v1.0.6	Illumina HiSeq 2500-1TB	2/17/16	3901	16848
0	0	0	0	0	0	3300027874	Environmental	-798,436	91,086	5/13/18	spades v. 3.11.1	Illumina HiSeq 2500-1TB	10/27/14	4515	16370
0	0	0	1	1	1	3300005332	Environmental	-798,436	91,086	6/24/15	megahit v. megahit: MEGAHIT v0.2.0	Illumina HiSeq 2500-1TB, Illumina HiSeq 2500-Rapid, PacBio RS, PacBio RS II	NA	3461	NA
0	0	0	1	1	1	3300010047	Environmental	-798,436	91,086	7/22/16	MEGAHIT v. MEGAHIT v1.0.3	Illumina HiSeq 2500-1TB	2/17/16	3855	16848
0	0	0	1	0	1	3300010360	Environmental	-798,436	91,086	9/6/16	MEGAHIT v. MEGAHIT v1.0.6	Illumina HiSeq 2500-1TB	2/17/16	3901	16848
0	0	0	0	0	0	3300027654	Environmental	-798,436	91,086	5/11/18	spades v. 3.11.1	Illumina HiSeq 2500-1TB	10/27/14	4513	16370
0	0	0	1	1	1	3300010376	Environmental	-798,436	91,086	9/8/16	MEGAHIT v. MEGAHIT v1.0.6	Illumina HiSeq 2500-1TB	2/17/16	3903	16848
0	0	0	0	0	0	2189573020	Host-associated	-79.7	9,116,667	7/5/11	Soap denovo, Newbler and minimus	454, Illumina	11/7/10	2011	14920
0	0	0	0	0	0	3300000059	Host-associated	-79.7	9,116,667	4/7/12	Soap denovo, Newbler and minimus	454, Illumina	11/7/10	2288	14920
0	0	0	0	0	0	3300000061	Host-associated	-79.7	9,116,667	4/7/12	Soap denovo and minimus	Illumina GAIIx	11/7/10	2288	14920
0	0	0	0	0	0	2228664000	Host-associated	-79.7	9,116,667	11/20/11	Soap denovo, Newbler and minimus	454, Illumina	11/7/10	2149	14920
0	0	0	0	0	0	3300000060	Host-associated	-79.7	9,116,667	4/7/12	Soap denovo, Newbler and minimus	454, Illumina	11/7/10	2288	14920
0	0	0	0	0	0	2084038018	Host-associated	-79.7	91,167	11/27/10	Newbler	Illumina HiSeq 2000	4/1/10	1791	14700
0	0	0	0	0	0	2029527006	Host-associated	-79.7	91,167	12/12/09	Newbler	454 GS FLX Titanium	4/1/09	1441	14335
0	0	0	0	0	0	2038011000	Host-associated	-79.7	91,167	3/31/10	Newbler	454 GS FLX Titanium	NA	1550	NA
0	0	0	0	0	0	2035918000	Host-associated	-79.7	91,167	3/21/10	Newbler	454 GS FLX Titanium	4/17/09	1540	14351
0	0	0	0	0	0	2029527003	Host-associated	-79.7	91,167	12/12/09	Newbler		4/1/09	1441	14335
0	0	0	0	0	0	2030936005	Host-associated	-79.7	91,167	12/18/09	Newbler	454 GS FLX Titanium	NA	1447	NA
0	0	0	0	0	0	2040502000	Host-associated	-79.7	91,167	4/5/10	Newbler v. October 2008	454 GS FLX Titanium	NA	1555	NA
0	0	0	0	0	0	2029527005	Host-associated	-79.7	91,167	12/12/09	Newbler	454	4/1/09	1441	14335
0	0	0	0	0	0	2029527004	Host-associated	-79.7	91,167	12/12/09	Newbler v. 2.3	454 GS FLX Titanium	4/1/09	1441	14335
0	0	0	0	0	0	3300027507	Host-associated	-821,254	91,956	5/10/18	megahit v. MEGAHIT v1.1.2	Illumina HiSeq 2500-1TB	10/12/06	4512	13433
0	0	0	0	0	0	3300027264	Host-associated	-821,254	91,956	5/9/18	megahit v. MEGAHIT v1.1.2	Illumina HiSeq 2500-1TB	10/12/06	4511	13433
0	0	0	0	0	0	3300027103	Host-associated	-821,254	91,956	5/8/18	megahit v. MEGAHIT v1.1.2	Illumina HiSeq 2500-1TB	10/12/06	4510	13433
0	0	0	0	0	0	3300025281	Environmental	1,634,956	92,013	4/9/18	spades v. 3.11.1		5/3/11	4481	15097
0	0	0	0	0	0	3300001732	Environmental	1,634,956	92,013	9/11/13			5/3/11	2810	15097
0	0	0	0	0	0	3300025863	Environmental	-163.53	Sep-22	4/13/18	spades v. 3.11.1	Illumina HiSeq 2000, Illumina HiSeq 2500	5/3/11	4485	15097
0	0	0	0	0	0	3300001115	Environmental	-163.53	Sep-22	3/13/13		Illumina HiSeq 2000, Illumina HiSeq 2500	5/3/11	2628	15097
0	0	0	0	0	0	3300001582	Environmental	-163.53	Sep-22	7/10/13		Illumina HiSeq 2000, Illumina HiSeq 2500	5/3/11	2747	15097
0	0	0	0	0	0	3300025205	Environmental	-163.53	Sep-22	4/9/18	spades v. 3.11.1	Illumina HiSeq 2000, Illumina HiSeq 2500	5/3/11	4481	15097
0	0	0	0	0	0	3300001596	Environmental	-79.97	Sep-28	7/18/13		Illumina HiSeq 2500, Illumina HiSeq 2000	2/17/10	2755	14657
0	0	0	0	0	0	3300027607	Environmental	-79.97	Sep-28	5/11/18	spades v. 3.11.1	Illumina HiSeq 2500, Illumina HiSeq 2000	2/17/10	4513	14657
0	0	0	0	0	0	3300001043	Environmental	-79.97	Sep-28	3/5/13		Illumina HiSeq 2500, Illumina HiSeq 2000	2/17/10	2620	14657
0	0	0	0	0	0	3300001341	Environmental	-79.97	Sep-28	5/1/13		Illumina HiSeq 2500, Illumina HiSeq 2000	2/17/10	2677	14657
0	0	0	0	0	0	3300001473	Environmental	-79.97	Sep-28	6/12/13		Illumina HiSeq 2500, Illumina HiSeq 2000	2/17/10	2719	14657
0	0	0	0	0	0	3300001044	Environmental	-79.97	Sep-28	3/5/13		Illumina HiSeq 2500, Illumina HiSeq 2000	2/17/10	2620	14657
0	0	0	0	0	0	3300012936	Environmental	-923,286	95,025	12/22/16	MEGAHIT v. MEGAHIT v1.0.6	Illumina HiSeq 2500-1TB	7/25/05	4008	12989
0	0	0	0	0	0	3300009619	Environmental	-553,027	97,046	6/17/16	MEGAHIT v. MEGAHIT v1.0.3	Illumina HiSeq 2500-1TB	5/5/13	3820	15830
0	0	0	0	0	0	3300026101	Environmental	-553,027	97,046	4/16/18	spades v. 3.11.1	Illumina HiSeq 2500-1TB	5/5/13	4488	15830
0	0	0	0	0	0	3300026115	Environmental	-553,027	97,046	4/16/18	spades v. 3.11.1	Illumina HiSeq 2500-1TB	5/5/13	4488	15830
0	0	0	0	0	0	3300009791	Environmental	-553,027	97,046	6/25/16	MEGAHIT v. MEGAHIT v1.0.3	Illumina HiSeq 2500-1TB	5/5/13	3828	15830
1	1	1	0	0	0	3300026531	Environmental	-1,042,801	9,775	4/19/18	spades v. 3.11.1	Illumina HiSeq 2500-1TB	3/20/04	4491	12497
1	1	1	0	0	0	3300028417	Environmental	-1,042,913	98,384	6/12/18	spades v. 3.11.1	Illumina HiSeq 2500-1TB	12/1/06	4545	13483
1	1	1	0	0	0	3300028534	Host-associated	-1,042,917	98,416	7/13/18	spades v. 3.11.1	Illumina HiSeq 2500-1TB	11/8/14	4576	16382
0	0	0	0	0	0	3300025061	Environmental	-104,296	9,844	4/8/18	spades v. 3.11.1	Illumina HiSeq 2500-1TB	11/11/14	4480	16385
0	0	0	0	0	0	3300008051	Environmental	-104,296	9,844	3/27/16	MEGAHIT v. MEGAHIT v1.0.3	Illumina HiSeq 2500-1TB	11/11/14	3738	16385
0	0	0	0	0	0	3300008949	Environmental	-104,296	9,844	4/23/16	MEGAHIT v. MEGAHIT v1.0.3	Illumina HiSeq 2500-1TB	11/14/14	3765	16388
0	0	0	0	0	0	3300025059	Environmental	-104,296	9,844	4/8/18	spades v. 3.11.1	Illumina HiSeq 2500-1TB	11/14/14	4480	16388
0	0	0	0	0	0	3300026521	Environmental	-1,042,967	98,441	4/19/18	spades v. 3.11.1	Illumina HiSeq 2500-1TB	11/14/14	4491	16388
0	0	0	0	0	0	3300026544	Environmental	-1,042,969	98,441	4/20/18	spades v. 3.11.1	Illumina HiSeq 2500-1TB	11/15/14	4492	16389
0	0	0	0	0	0	3300028042	Host-associated	-1,042,967	98,441	5/17/18	spades v. 3.11.1	Illumina HiSeq 2500-1TB	11/8/14	4519	16382
0	0	0	0	0	0	3300028026	Host-associated	-1,042,969	98,441	5/17/18	spades v. 3.11.1	Illumina HiSeq 2500-1TB	1/12/14	4519	16082
0	0	0	0	0	0	3300028029	Host-associated	-1,042,967	98,441	5/17/18	spades v. 3.11.1	Illumina HiSeq 2500-1TB	11/18/14	4519	16392
0	0	0	1	1	1	3300028031	Environmental	-1,042,975	98,472	5/17/18	spades v. 3.11.1	Illumina HiSeq 2500-1TB	11/8/14	4519	16382
0	0	0	0	0	0	3300026533	Environmental	-1,042,975	98,472	4/19/18	spades v. 3.11.1	Illumina HiSeq 2500-1TB	1/18/14	4491	16088
0	0	0	0	0	0	3300028490	Environmental	-1,042,997	98,597	7/4/18	spades v. 3.11.1	Illumina HiSeq 2500-1TB	1/14/14	4567	16084
0	0	0	1	0	0	3300012950	Environmental	-145	10	1/6/17	MEGAHIT v. MEGAHIT v1.0.6	Illumina HiSeq 2500-1TB	1/24/16	4023	16824
0	0	0	0	0	0	3300012919	Environmental	-145	10	12/21/16	MEGAHIT v. MEGAHIT v1.0.6	Illumina HiSeq 2500-1TB	1/24/16	4007	16824
0	0	0	0	0	0	3300025241	Environmental	-992,557	100,693	4/9/18	spades v. 3.11.1		6/2/01	4481	11475
0	0	0	0	0	0	3300001739	Environmental	-992,557	100,693	9/12/13			6/2/01	2811	11475
0	0	0	0	0	0	3300025179	Environmental	-99.25	10-Sep	4/8/18	spades v. 3.11.1	Illumina HiSeq 2000, Illumina HiSeq 2500	6/2/11	4480	15127
0	0	0	0	0	0	3300001121	Environmental	-99.25	10-Sep	3/13/13		Illumina HiSeq 2000, Illumina HiSeq 2500	6/2/11	2628	15127
0	0	0	0	0	0	3300001113	Environmental	-99.25	10-Sep	3/13/13		Illumina HiSeq 2000, Illumina HiSeq 2500	6/2/11	2628	15127
0	0	0	0	0	0	3300025222	Environmental	-99.25	10-Sep	4/9/18	spades v. 3.11.1	Illumina HiSeq 2000, Illumina HiSeq 2500	6/2/11	4481	15127
0	0	0	0	0	0	3300005485	Host-associated	-83.51	10-Nov	8/7/15	Phrap		NA	3505	NA
0	0	0	0	0	0	3300000036	Host-associated	-84,007,673	10,207,151	4/2/12	SOAPdenovo, Newbler, Minimus2	Illumina HiSeq 2000	11/22/10	2283	14935
1	1	1	0	0	0	3300000839	Host-associated	-84,007,673	10,207,151	1/17/13	SOAPdenovo, Newbler, Minimus2	Illumina HiSeq 2000	11/22/10	2573	14935
1	1	1	0	0	0	3300000114	Host-associated	-84,007,673	10,207,151	6/7/12	SOAPdenovo, Newbler, Minimus2	Illumina HiSeq 2000	11/22/10	2349	14935
1	1	1	0	0	0	2225789003	Host-associated	-84,007,673	10,207,151	10/13/11	SOAPdenovo, Newbler, Minimus2	Illumina HiSeq 2000	11/22/10	2111	14935
0	0	0	0	0	0	3300000097	Host-associated	-84,007,673	10,207,151	5/30/12	SOAPdenovo, Newbler, Minimus2	Illumina HiSeq 2000	11/22/10	2341	14935
1	1	1	0	0	0	2225789004	Host-associated	-84,007,673	10,207,151	10/13/11	SOAPdenovo, Newbler, Minimus2	Illumina HiSeq 2000	11/22/10	2111	14935
1	1	1	0	0	0	3300000838	Host-associated	-84,007,673	10,207,151	1/17/13	SOAPdenovo, Newbler, Minimus2	Illumina HiSeq 2000	11/22/10	2573	14935
0	0	0	0	0	0	3300000836	Host-associated	-84,007,673	10,207,151	1/16/13	SOAPdenovo, Newbler, Minimus2	Illumina HiSeq 2000	11/22/10	2572	14935
1	1	1	0	0	0	3300000062	Host-associated	-84,007,673	10,207,151	4/7/12	SOAPdenovo, Newbler, Minimus2	Illumina HiSeq 2000	11/22/10	2288	14935
1	1	1	0	0	0	3300000103	Host-associated	-84,007,673	10,207,151	6/3/12	SOAPdenovo, Newbler, Minimus2	Illumina HiSeq 2000	11/22/10	2345	14935
0	0	0	0	0	0	3300010055	Environmental	-65,114	10,847	7/26/16	MEGAHIT v. MEGAHIT v1.0.6	Illumina HiSeq 2500-1TB	11/9/14	3859	16383
0	0	0	0	0	0	3300025065	Environmental	-65,114	10,847	4/8/18	spades v. 3.11.1	Illumina HiSeq 2500-1TB	11/9/14	4480	16383
0	0	0	0	0	0	3300006768	Environmental	-65,114	10,847	12/4/15	MEGAHIT v. MEGAHIT v1.0.3	Illumina HiSeq 2500-1TB	11/12/14	3624	16386
0	0	0	0	0	0	3300025024	Environmental	-65,114	10,847	4/8/18	spades v. 3.11.1	Illumina HiSeq 2500-1TB	11/12/14	4480	16386
0	0	0	0	0	0	3300006856	Environmental	-65,114	10,847	12/16/15	MEGAHIT v. MEGAHIT v1.0.3	Illumina HiSeq 2500-1TB	11/8/14	3636	16382
0	0	0	0	0	0	3300006733	Environmental	-65,114	10,847	12/2/15	MEGAHIT v. MEGAHIT v1.0.3	Illumina HiSeq 2500-1TB	11/9/14	3622	16383
0	0	0	0	0	0	3300006730	Environmental	-65,114	10,847	12/2/15	MEGAHIT v. MEGAHIT v1.0.3	Illumina HiSeq 2500-1TB	11/8/14	3622	16382
0	0	0	0	0	0	3300006726	Environmental	-65,114	10,847	12/2/15	MEGAHIT v. MEGAHIT v1.0.3	Illumina HiSeq 2500-1TB	11/12/14	3622	16386
0	0	0	0	0	0	3300025028	Environmental	-65,114	10,847	4/8/18	spades v. 3.11.1	Illumina HiSeq 2500-1TB	11/12/14	4480	16386
0	0	0	0	0	0	3300010054	Environmental	-65,114	10,847	7/26/16	MEGAHIT v. MEGAHIT v1.0.6	Illumina HiSeq 2500-1TB	11/9/14	3859	16383
0	0	0	0	0	0	3300025064	Environmental	-65,114	10,847	4/8/18	spades v. 3.11.1	Illumina HiSeq 2500-1TB	11/8/14	4480	16382
0	0	0	0	0	0	3300025062	Environmental	-65,114	10,847	4/8/18	spades v. 3.11.1	Illumina HiSeq 2500-1TB	11/8/14	4480	16382
0	0	0	0	0	0	3300025248	Environmental	-1,080,335	119,811	4/9/18	spades v. 3.11.1		5/30/11	4481	15124
0	0	0	0	0	0	3300001738	Environmental	-1,080,335	119,811	9/12/13			5/30/11	2811	15124
0	0	0	0	0	0	3300001051	Environmental	-108.06	12	3/6/13		Illumina HiSeq 2000, Illumina HiSeq 2500	5/30/11	2621	15124
0	0	0	0	0	0	3300001049	Environmental	-108.06	12	3/5/13		Illumina HiSeq 2000, Illumina HiSeq 2500	5/30/11	2620	15124
0	0	0	0	0	0	3300025220	Environmental	-108.06	12	4/9/18	spades v. 3.11.1	Illumina HiSeq 2000, Illumina HiSeq 2500	5/30/11	4481	15124
0	0	0	0	0	0	3300025184	Environmental	-108.06	12	4/8/18	spades v. 3.11.1	Illumina HiSeq 2000, Illumina HiSeq 2500	5/30/11	4480	15124
0	0	0	0	0	0	3300009102	Environmental	1,448,648	124,764	6/1/16	MEGAHIT v. MEGAHIT v1.0.3	Illumina HiSeq 2500-1TB	11/19/14	3804	16393
0	0	0	0	0	0	3300011112	Environmental	1,447,214	126,311	11/9/16	MEGAHIT v. MEGAHIT v1.0.3	Illumina HiSeq 2500-1TB	11/14/14	3965	16388
0	0	0	0	0	0	2010549000	Host-associated	-1,212,523	141,677	6/24/08	lucy / pga		1/1/06	905	13149
0	0	0	0	0	0	3300025192	Environmental	-26	14.52	4/8/18	spades v. 3.11.1	Illumina HiSeq 2000, Illumina HiSeq 2500	12/25/10	4480	14968
0	0	0	0	0	0	3300000967	Environmental	-26	14.52	2/27/13		Illumina HiSeq 2000, Illumina HiSeq 2500	12/25/10	2614	14968
0	0	0	0	0	0	3300025189	Environmental	-26	14.52	4/8/18	spades v. 3.11.1	Illumina HiSeq 2000, Illumina HiSeq 2500	12/25/10	4480	14968
0	0	0	0	0	0	3300000966	Environmental	-26	14.52	2/27/13		Illumina HiSeq 2000, Illumina HiSeq 2500	12/25/10	2614	14968
0	0	0	0	0	0	3300025268	Environmental	-1,187,737	145,287	4/9/18	spades v. 3.11.1		5/26/11	4481	15120
0	0	0	0	0	0	3300001740	Environmental	-1,187,737	145,287	9/12/13			5/26/11	2811	15120
0	0	0	0	0	0	3300025776	Environmental	-118.77	14.53	4/13/18	spades v. 3.11.1	Illumina HiSeq 2000, Illumina HiSeq 2500	5/26/11	4485	15120
0	0	0	0	0	0	3300001117	Environmental	-118.77	14.53	3/13/13		Illumina HiSeq 2000, Illumina HiSeq 2500	5/26/11	2628	15120
0	0	0	0	0	0	3300001576	Environmental	-118.77	14.53	7/10/13		Illumina HiSeq 2000, Illumina HiSeq 2500	5/24/11	2747	15118
0	0	0	0	0	0	3300001584	Environmental	-118.77	14.53	7/10/13		Illumina HiSeq 2000, Illumina HiSeq 2500	5/26/11	2747	15120
0	0	0	0	0	0	3300025211	Environmental	-118.77	14.53	4/9/18	spades v. 3.11.1	Illumina HiSeq 2000, Illumina HiSeq 2500	5/24/11	4481	15118
0	0	0	0	0	0	3300025265	Environmental	-118.77	14.53	4/9/18	spades v. 3.11.1	Illumina HiSeq 2000, Illumina HiSeq 2500	5/26/11	4481	15120
0	0	0	0	0	0	3300027906	Environmental	-20,515	15,249	5/13/18	spades v. 3.11.1	Illumina HiSeq 2500-1TB	11/9/12	4515	15653
0	0	0	0	0	0	3300009593	Environmental	-20,515	15,249	6/16/16	MEGAHIT v. MEGAHIT v1.0.3	Illumina HiSeq 2500-1TB	11/9/12	3819	15653
0	0	0	0	0	0	3300000971	Environmental	-124.49	15.91	2/28/13		Illumina HiSeq 2000, Illumina HiSeq 2500	5/24/11	2615	15118
0	0	0	0	0	0	3300025186	Environmental	-124.49	15.91	4/8/18	spades v. 3.11.1	Illumina HiSeq 2000, Illumina HiSeq 2500	5/24/11	4480	15118
0	0	0	0	0	0	3300001733	Environmental	-1,245,211	159,164	9/11/13			5/24/11	2810	15118
0	0	0	0	0	0	3300025260	Environmental	-1,245,211	159,164	4/9/18	spades v. 3.11.1		5/24/11	4481	15118
0	0	0	0	0	0	3300001736	Environmental	-598,286	174,274	9/12/13			6/25/11	2811	15150
0	0	0	0	0	0	3300025287	Environmental	-598,286	174,274	4/9/18	spades v. 3.11.1		6/25/11	4481	15150
0	0	0	0	0	0	3300001577	Environmental	-59.83	17.43	7/10/13		Illumina HiSeq 2000, Illumina HiSeq 2500	6/24/11	2747	15149
0	0	0	0	0	0	3300025217	Environmental	-59.83	17.43	4/9/18	spades v. 3.11.1	Illumina HiSeq 2000, Illumina HiSeq 2500	6/24/11	4481	15149
0	0	0	0	0	0	3300000517	Environmental	-67,193,417	17,950,617	11/20/12		Illumina HiSeq 2000	12/14/11	2515	15322
0	0	0	0	0	0	3300000954	Environmental	-67,193,167	17,951,083	2/25/13		Illumina HiSeq 2000, Illumina HiSeq 2500	12/14/11	2612	15322
0	0	0	0	0	0	3300027962	Environmental	-67,193,167	17,951,083	5/14/18	spades v. 3.11.1	Illumina HiSeq 2000, Illumina HiSeq 2500	12/14/11	4516	15322
0	0	0	0	0	0	3300000385	Environmental	-67,193,167	17,951,083	10/12/12		Illumina HiSeq 2000	12/14/11	2476	15322
0	0	0	0	0	0	3300000401	Environmental	-67	17,966,667	10/14/12		Illumina HiSeq 2000	12/16/11	2478	15324
0	0	0	0	0	0	3300000422	Environmental	-67	17,966,667	10/22/12		Illumina HiSeq 2000	12/16/11	2486	15324
0	0	0	0	0	0	3300026710	Environmental	-670,188,733	1,796,725	5/7/18	spades v. 3.11.1	Illumina HiSeq 2000, Illumina HiSeq 2500	12/16/11	4509	15324
0	0	0	0	0	0	3300000790	Environmental	-670,188,733	1,796,725	12/31/12		Illumina HiSeq 2000, Illumina HiSeq 2500	12/16/11	2556	15324
0	0	0	0	0	0	3300027026	Engineered	-67,018,833	17,967,317	5/8/18	spades v. 3.11.1	Illumina HiSeq 2000, Illumina HiSeq 2500	4/25/12	4510	15455
0	0	0	0	0	0	3300000885	Engineered	-67,018,833	17,967,317	2/9/13		Illumina HiSeq 2000, Illumina HiSeq 2500	4/25/12	2596	15455
0	0	0	0	0	0	3300001240	Engineered	-67,018,833	17,967,317	4/4/13		Illumina HiSeq 2000, Illumina HiSeq 2500	4/25/12	2650	15455
0	0	0	0	0	0	3300026971	Engineered	-67,018,833	17,967,317	5/8/18	spades v. 3.11.1	Illumina HiSeq 2000, Illumina HiSeq 2500	4/25/12	4510	15455
0	0	0	0	0	0	3300027015	Engineered	-67,018,833	17,967,317	5/8/18	spades v. 3.11.1	Illumina HiSeq 2000, Illumina HiSeq 2500	4/25/12	4510	15455
0	0	0	0	0	0	3300001235	Engineered	-67,018,833	17,967,317	4/4/13		Illumina HiSeq 2000, Illumina HiSeq 2500	4/26/12	2650	15456
0	0	0	0	0	0	3300026969	Engineered	-67,018,833	17,967,317	5/8/18	spades v. 3.11.1	Illumina HiSeq 2000, Illumina HiSeq 2500	4/25/12	4510	15455
0	0	0	0	0	0	3300027021	Engineered	-67,018,833	17,967,317	5/8/18	spades v. 3.11.1	Illumina HiSeq 2000, Illumina HiSeq 2500	4/25/12	4510	15455
0	0	0	0	0	0	3300000918	Engineered	-67,018,833	17,967,317	2/22/13		Illumina HiSeq 2000, Illumina HiSeq 2500	4/25/12	2609	15455
0	0	0	0	0	0	3300026967	Engineered	-67,018,833	17,967,317	5/8/18	spades v. 3.11.1	Illumina HiSeq 2000, Illumina HiSeq 2500	4/25/12	4510	15455
0	0	1	0	0	0	3300026987	Engineered	-67,018,833	17,967,317	5/8/18	spades v. 3.11.1	Illumina HiSeq 2000, Illumina HiSeq 2500	4/26/12	4510	15456
0	0	0	0	0	0	3300026980	Engineered	-67,018,833	17,967,317	5/8/18	spades v. 3.11.1	Illumina HiSeq 2000, Illumina HiSeq 2500	4/25/12	4510	15455
0	0	0	0	0	0	3300026975	Engineered	-67,018,833	17,967,317	5/8/18	spades v. 3.11.1	Illumina HiSeq 2000, Illumina HiSeq 2500	4/26/12	4510	15456
0	0	0	0	0	0	3300000920	Engineered	-67,018,833	17,967,317	2/22/13		Illumina HiSeq 2000, Illumina HiSeq 2500	4/26/12	2609	15456
0	0	0	0	0	0	3300000921	Engineered	-67,018,833	17,967,317	2/22/13		Illumina HiSeq 2000, Illumina HiSeq 2500	4/25/12	2609	15455
0	0	0	0	0	0	3300000874	Engineered	-67,018,833	17,967,317	2/8/13		Illumina HiSeq 2000, Illumina HiSeq 2500	4/26/12	2595	15456
0	0	0	0	0	0	3300026965	Engineered	-67,018,833	17,967,317	5/8/18	spades v. 3.11.1	Illumina HiSeq 2000, Illumina HiSeq 2500	4/25/12	4510	15455
0	0	0	0	0	0	3300000870	Engineered	-67,018,833	17,967,317	2/8/13		Illumina HiSeq 2000, Illumina HiSeq 2500	4/25/12	2595	15455
0	0	0	0	0	0	3300000879	Engineered	-67,018,833	17,967,317	2/8/13		Illumina HiSeq 2000, Illumina HiSeq 2500	4/25/12	2595	15455
0	0	0	0	0	0	3300001237	Engineered	-67,018,833	17,967,317	4/4/13		Illumina HiSeq 2000, Illumina HiSeq 2500	4/25/12	2650	15455
0	0	0	0	0	0	3300000872	Engineered	-67,018,833	17,967,317	2/8/13		Illumina HiSeq 2000, Illumina HiSeq 2500	4/26/12	2595	15456
0	0	0	0	0	0	3300000931	Engineered	-67,018,833	17,967,317	2/23/13		Illumina HiSeq 2000, Illumina HiSeq 2500	4/25/12	2610	15455
0	0	0	0	0	0	3300000923	Engineered	-67,018,833	17,967,317	2/22/13		Illumina HiSeq 2000, Illumina HiSeq 2500	4/25/12	2609	15455
0	0	0	0	0	0	3300000888	Engineered	-67,018,833	17,967,317	2/9/13		Illumina HiSeq 2000, Illumina HiSeq 2500	4/25/12	2596	15455
0	0	0	0	0	0	3300026972	Engineered	-67,018,833	17,967,317	5/8/18	spades v. 3.11.1	Illumina HiSeq 2000, Illumina HiSeq 2500	4/25/12	4510	15455
0	0	0	0	0	0	3300000876	Engineered	-67,018,833	17,967,317	2/8/13		Illumina HiSeq 2000, Illumina HiSeq 2500	4/26/12	2595	15456
0	0	0	0	0	0	3300027022	Engineered	-67,018,833	17,967,317	5/8/18	spades v. 3.11.1	Illumina HiSeq 2000, Illumina HiSeq 2500	4/25/12	4510	15455
0	0	0	0	0	0	3300027929	Engineered	-67,018,833	17,967,317	5/14/18	spades v. 3.11.1	Illumina HiSeq 2000, Illumina HiSeq 2500	4/25/12	4516	15455
0	0	0	0	0	0	3300000913	Engineered	-67,018,833	17,967,317	2/22/13		Illumina HiSeq 2000, Illumina HiSeq 2500	4/25/12	2609	15455
0	0	0	0	0	0	3300026977	Engineered	-67,018,833	17,967,317	5/8/18	spades v. 3.11.1	Illumina HiSeq 2000, Illumina HiSeq 2500	4/26/12	4510	15456
0	0	0	0	0	0	3300000916	Engineered	-67,018,833	17,967,317	2/22/13		Illumina HiSeq 2000, Illumina HiSeq 2500	4/25/12	2609	15455
0	0	0	0	0	0	3300000871	Engineered	-67,018,833	17,967,317	2/8/13		Illumina HiSeq 2000, Illumina HiSeq 2500	4/25/12	2595	15455
0	0	0	0	0	0	3300001238	Engineered	-67,018,833	17,967,317	4/4/13		Illumina HiSeq 2000, Illumina HiSeq 2500	4/25/12	2650	15455
0	0	0	0	0	0	3300000403	Environmental	-67,018,833	17,967,317	10/15/12		Illumina HiSeq 2000	12/16/11	2479	15324
0	0	0	0	0	0	3300026978	Engineered	-67,018,833	17,967,317	5/8/18	spades v. 3.11.1	Illumina HiSeq 2000, Illumina HiSeq 2500	4/26/12	4510	15456
0	0	0	0	0	0	3300026848	Engineered	-67,018,833	17,967,317	5/7/18	spades v. 3.11.1	Illumina HiSeq 2000, Illumina HiSeq 2500	4/25/12	4509	15455
0	0	0	0	0	0	3300026647	Engineered	-67,018,833	17,967,317	5/7/18	spades v. 3.11.1	Illumina HiSeq 2000, Illumina HiSeq 2500	4/25/12	4509	15455
0	0	0	0	0	0	3300026874	Engineered	-67,018,833	17,967,317	5/7/18	spades v. 3.11.1	Illumina HiSeq 2000, Illumina HiSeq 2500	4/25/12	4509	15455
0	0	0	0	0	0	3300000924	Engineered	-67,018,833	17,967,317	2/22/13		Illumina HiSeq 2000, Illumina HiSeq 2500	4/25/12	2609	15455
0	0	0	0	0	0	3300001231	Engineered	-67,018,833	17,967,317	4/4/13		Illumina HiSeq 2000, Illumina HiSeq 2500	4/25/12	2650	15455
0	0	0	0	0	0	3300026703	Engineered	-67,018,833	17,967,317	5/7/18	spades v. 3.11.1	Illumina HiSeq 2000, Illumina HiSeq 2500	4/25/12	4509	15455
0	0	0	0	0	0	3300026968	Engineered	-67,018,833	17,967,317	5/8/18	spades v. 3.11.1	Illumina HiSeq 2000, Illumina HiSeq 2500	4/26/12	4510	15456
0	0	0	0	0	0	3300000444	Environmental	-67,018,833	179,675	11/6/12		Illumina HiSeq 2000	12/14/11	2501	15322
0	0	0	0	0	1	3300027313	Environmental	-65	18	5/10/18	spades v. 3.11.1	Illumina HiSeq 2000, Illumina HiSeq 2500	12/13/09	4512	14591
0	0	0	0	1	1	3300027330	Environmental	-65	18	5/10/18	spades v. 3.11.1	Illumina HiSeq 2000, Illumina HiSeq 2500	12/17/09	4512	14595
0	0	0	1	1	1	3300026981	Environmental	-65	18	5/8/18	spades v. 3.11.1	Illumina HiSeq 2000, Illumina HiSeq 2500	8/27/11	4510	15213
0	0	0	0	0	0	3300000734	Environmental	-65	18	12/28/12		Illumina HiSeq 2000, Illumina HiSeq 2500	8/20/11	2553	15206
0	0	0	0	0	0	3300000711	Environmental	-65	18	12/28/12		Illumina HiSeq 2000, Illumina HiSeq 2500	4/2/09	2553	14336
0	0	0	0	0	0	3300027014	Environmental	-65	18	5/8/18	spades v. 3.11.1	Illumina HiSeq 2000, Illumina HiSeq 2500	5/10/09	4510	14374
0	0	0	0	0	0	3300000690	Environmental	-65	18	12/28/12		Illumina HiSeq 2000, Illumina HiSeq 2500	8/27/11	2553	15213
0	0	0	0	0	0	3300000717	Environmental	-65	18	12/28/12		Illumina HiSeq 2000, Illumina HiSeq 2500	8/28/11	2553	15214
0	0	0	0	0	0	3300026845	Environmental	-65	18	5/7/18	spades v. 3.11.1	Illumina HiSeq 2000, Illumina HiSeq 2500	5/6/09	4509	14370
0	0	0	0	0	0	3300000695	Environmental	-65	18	12/28/12		Illumina HiSeq 2000, Illumina HiSeq 2500	8/28/11	2553	15214
0	0	0	0	0	0	3300000699	Environmental	-65	18	12/28/12		Illumina HiSeq 2000, Illumina HiSeq 2500	8/20/11	2553	15206
0	0	1	0	0	0	3300000728	Environmental	-65	18	12/28/12		Illumina HiSeq 2000, Illumina HiSeq 2500	5/10/09	2553	14374
0	0	0	0	0	0	3300000909	Environmental	-65	18	2/22/13		Illumina HiSeq 2000, Illumina HiSeq 2500	12/13/09	2609	14591
1	1	1	0	0	0	3300027043	Environmental	-65	18	5/8/18	spades v. 3.11.1	Illumina HiSeq 2000, Illumina HiSeq 2500	5/10/09	4510	14374
0	0	0	0	0	0	3300000721	Environmental	-65	18	12/28/12		Illumina HiSeq 2000, Illumina HiSeq 2500	12/13/09	2553	14591
0	0	0	1	1	1	3300027680	Environmental	-65	18	5/11/18	spades v. 3.11.1	Illumina HiSeq 2000, Illumina HiSeq 2500	8/20/11	4513	15206
0	0	0	0	0	0	3300026983	Environmental	-65	18	5/8/18	spades v. 3.11.1	Illumina HiSeq 2000, Illumina HiSeq 2500	5/6/09	4510	14370
0	0	0	0	0	0	3300026823	Environmental	-65	18	5/7/18	spades v. 3.11.1	Illumina HiSeq 2000, Illumina HiSeq 2500	5/6/09	4509	14370
0	0	0	0	0	0	3300000708	Environmental	-65	18	12/28/12		Illumina HiSeq 2000, Illumina HiSeq 2500	5/6/09	2553	14370
0	0	0	0	0	0	3300000685	Environmental	-65	18	12/28/12		Illumina HiSeq 2000, Illumina HiSeq 2500	5/6/09	2553	14370
0	0	0	0	0	0	3300000701	Environmental	-65	18	12/28/12		Illumina HiSeq 2000, Illumina HiSeq 2500	5/10/09	2553	14374
0	0	0	1	1	1	3300027703	Environmental	-65	18	5/11/18	spades v. 3.11.1	Illumina HiSeq 2000, Illumina HiSeq 2500	8/20/11	4513	15206
0	0	0	0	0	0	3300000715	Environmental	-65	18	12/28/12		Illumina HiSeq 2000, Illumina HiSeq 2500	8/28/11	2553	15214
0	0	0	0	0	1	3300027516	Environmental	-65	18	5/10/18	spades v. 3.11.1	Illumina HiSeq 2000, Illumina HiSeq 2500	12/13/09	4512	14591
0	0	0	0	0	1	3300026871	Environmental	-65	18	5/7/18	spades v. 3.11.1	Illumina HiSeq 2000, Illumina HiSeq 2500	8/27/11	4509	15213
0	0	0	0	0	1	3300027063	Environmental	-65	18	5/8/18	spades v. 3.11.1	Illumina HiSeq 2000, Illumina HiSeq 2500	12/13/09	4510	14591
0	0	1	0	0	0	3300026831	Environmental	-65	18	5/7/18	spades v. 3.11.1	Illumina HiSeq 2000, Illumina HiSeq 2500	5/10/09	4509	14374
0	0	0	0	0	0	3300000713	Environmental	-65	18	12/28/12		Illumina HiSeq 2000, Illumina HiSeq 2500	5/6/09	2553	14370
0	0	0	0	0	0	3300000688	Environmental	-65	18	12/28/12		Illumina HiSeq 2000, Illumina HiSeq 2500	12/17/09	2553	14595
0	0	0	0	0	0	3300000936	Environmental	-65	18	2/23/13		Illumina HiSeq 2000, Illumina HiSeq 2500	5/10/09	2610	14374
0	0	0	0	0	0	3300000678	Environmental	-65	18	12/28/12		Illumina HiSeq 2000, Illumina HiSeq 2500	12/13/09	2553	14591
0	0	0	0	0	1	3300027045	Environmental	-65	18	5/8/18	spades v. 3.11.1	Illumina HiSeq 2000, Illumina HiSeq 2500	12/17/09	4510	14595
0	0	0	0	0	0	3300026959	Environmental	-65	18	5/8/18	spades v. 3.11.1	Illumina HiSeq 2000, Illumina HiSeq 2500	5/10/09	4510	14374
0	0	0	0	0	0	3300000726	Environmental	-65	18	12/28/12		Illumina HiSeq 2000, Illumina HiSeq 2500	5/6/09	2553	14370
0	0	0	0	0	0	3300026881	Environmental	-65	18	5/7/18	spades v. 3.11.1	Illumina HiSeq 2000, Illumina HiSeq 2500	5/6/09	4509	14370
0	0	0	0	0	1	3300026896	Environmental	-65	18	5/7/18	spades v. 3.11.1	Illumina HiSeq 2000, Illumina HiSeq 2500	8/27/11	4509	15213
0	0	0	0	0	0	3300000683	Environmental	-65	18	12/28/12		Illumina HiSeq 2000, Illumina HiSeq 2500	8/27/11	2553	15213
0	0	0	0	0	1	3300026859	Environmental	-65	18	5/7/18	spades v. 3.11.1	Illumina HiSeq 2000, Illumina HiSeq 2500	4/2/09	4509	14336
0	0	0	0	0	0	3300001075	Environmental	-65	18	3/7/13		Illumina HiSeq 2000, Illumina HiSeq 2500	8/27/11	2622	15213
0	0	0	0	0	0	3300000668	Environmental	-65	18	12/27/12		Illumina HiSeq 2000, Illumina HiSeq 2500	5/6/09	2552	14370
0	0	0	1	1	1	3300026866	Environmental	-65	18	5/7/18	spades v. 3.11.1	Illumina HiSeq 2000, Illumina HiSeq 2500	8/28/11	4509	15214
0	0	0	0	0	0	3300000703	Environmental	-65	18	12/28/12		Illumina HiSeq 2000, Illumina HiSeq 2500	5/10/09	2553	14374
0	0	0	1	0	1	3300027010	Environmental	-65	18	5/8/18	spades v. 3.11.1	Illumina HiSeq 2000, Illumina HiSeq 2500	8/28/11	4510	15214
0	0	0	0	0	0	3300000676	Environmental	-65	18	12/28/12		Illumina HiSeq 2000, Illumina HiSeq 2500	4/2/09	2553	14336
0	0	0	0	0	1	3300026928	Environmental	-65	18	5/7/18	spades v. 3.11.1	Illumina HiSeq 2000, Illumina HiSeq 2500	12/17/09	4509	14595
0	0	0	0	0	0	3300000694	Environmental	-65	18	12/28/12		Illumina HiSeq 2000, Illumina HiSeq 2500	5/6/09	2553	14370
0	0	0	0	0	1	3300027011	Environmental	-65	18	5/8/18	spades v. 3.11.1	Illumina HiSeq 2000, Illumina HiSeq 2500	12/17/09	4510	14595
0	0	0	1	1	1	3300026898	Environmental	-65	18	5/7/18	spades v. 3.11.1	Illumina HiSeq 2000, Illumina HiSeq 2500	8/20/11	4509	15206
0	0	0	0	1	1	3300026860	Environmental	-65	18	5/7/18	spades v. 3.11.1	Illumina HiSeq 2000, Illumina HiSeq 2500	8/28/11	4509	15214
0	0	0	0	0	0	3300000704	Environmental	-65	18	12/28/12		Illumina HiSeq 2000, Illumina HiSeq 2500	5/10/09	2553	14374
0	0	0	0	0	0	3300000661	Environmental	-65	18	12/27/12		Illumina HiSeq 2000, Illumina HiSeq 2500	5/10/09	2552	14374
0	0	0	0	0	0	3300026817	Environmental	-65	18	5/7/18	spades v. 3.11.1	Illumina HiSeq 2000, Illumina HiSeq 2500	5/10/09	4509	14374
0	0	0	0	0	0	3300000681	Environmental	-65	18	12/28/12		Illumina HiSeq 2000, Illumina HiSeq 2500	12/17/09	2553	14595
0	0	0	1	0	1	3300026910	Environmental	-65	18	5/7/18	spades v. 3.11.1	Illumina HiSeq 2000, Illumina HiSeq 2500	8/27/11	4509	15213
0	0	0	0	0	0	3300026692	Environmental	-65	18	5/7/18	spades v. 3.11.1	Illumina HiSeq 2000, Illumina HiSeq 2500	12/17/09	4509	14595
0	0	0	0	0	0	3300000863	Environmental	-65	18	2/8/13		Illumina HiSeq 2000, Illumina HiSeq 2500	12/13/09	2595	14591
0	0	0	0	0	0	3300026804	Environmental	-65	18	5/7/18	spades v. 3.11.1	Illumina HiSeq 2000, Illumina HiSeq 2500	5/10/09	4509	14374
0	0	0	0	0	1	3300027003	Environmental	-65	18	5/8/18	spades v. 3.11.1	Illumina HiSeq 2000, Illumina HiSeq 2500	4/2/09	4510	14336
0	0	0	0	0	0	3300000725	Environmental	-65	18	12/28/12		Illumina HiSeq 2000, Illumina HiSeq 2500	5/6/09	2553	14370
0	0	0	0	0	0	3300026879	Environmental	-65	18	5/7/18	spades v. 3.11.1	Illumina HiSeq 2000, Illumina HiSeq 2500	12/13/09	4509	14591
0	0	0	0	0	0	3300026783	Environmental	-65	18	5/7/18	spades v. 3.11.1	Illumina HiSeq 2000, Illumina HiSeq 2500	12/13/09	4509	14591
0	0	0	1	0	1	3300026997	Environmental	-65	18	5/8/18	spades v. 3.11.1	Illumina HiSeq 2000, Illumina HiSeq 2500	8/27/11	4510	15213
0	0	0	0	0	0	3300000692	Environmental	-65	18	12/28/12		Illumina HiSeq 2000, Illumina HiSeq 2500	4/2/09	2553	14336
0	0	0	0	0	0	3300000719	Environmental	-65	18	12/28/12		Illumina HiSeq 2000, Illumina HiSeq 2500	12/17/09	2553	14595
0	0	0	0	0	0	3300026862	Environmental	-65	18	5/7/18	spades v. 3.11.1	Illumina HiSeq 2000, Illumina HiSeq 2500	12/17/09	4509	14595
0	0	0	0	0	0	3300001285	Environmental	-65	18	4/20/13		Illumina HiSeq 2000, Illumina HiSeq 2500	5/10/09	2666	14374
0	0	0	0	0	0	3300026847	Environmental	-65	18	5/7/18	spades v. 3.11.1	Illumina HiSeq 2000, Illumina HiSeq 2500	5/6/09	4509	14370
0	0	0	0	0	0	3300000671	Environmental	-65	18	12/27/12		Illumina HiSeq 2000, Illumina HiSeq 2500	5/6/09	2552	14370
0	0	0	1	0	1	3300026990	Environmental	-65	18	5/8/18	spades v. 3.11.1	Illumina HiSeq 2000, Illumina HiSeq 2500	8/28/11	4510	15214
0	0	0	0	0	0	3300000698	Environmental	-65	18	12/28/12		Illumina HiSeq 2000, Illumina HiSeq 2500	8/28/11	2553	15214
0	0	0	1	0	1	3300026921	Environmental	-65	18	5/7/18	spades v. 3.11.1	Illumina HiSeq 2000, Illumina HiSeq 2500	12/17/09	4509	14595
0	0	0	1	0	1	3300026942	Environmental	-65	18	5/8/18	spades v. 3.11.1	Illumina HiSeq 2000, Illumina HiSeq 2500	8/27/11	4510	15213
0	0	0	0	0	0	3300000706	Environmental	-65	18	12/28/12		Illumina HiSeq 2000, Illumina HiSeq 2500	8/27/11	2553	15213
0	0	0	0	0	0	3300000723	Environmental	-65	18	12/28/12		Illumina HiSeq 2000, Illumina HiSeq 2500	8/27/11	2553	15213
0	0	0	0	0	1	3300027024	Environmental	-65	18	5/8/18	spades v. 3.11.1	Illumina HiSeq 2000, Illumina HiSeq 2500	12/13/09	4510	14591
0	0	0	0	0	1	3300026909	Environmental	-65	18	5/7/18	spades v. 3.11.1	Illumina HiSeq 2000, Illumina HiSeq 2500	5/6/09	4509	14370
0	0	0	0	0	0	3300000722	Environmental	-65	18	12/28/12		Illumina HiSeq 2000, Illumina HiSeq 2500	12/13/09	2553	14591
0	0	0	1	0	1	3300026908	Environmental	-65	18	5/7/18	spades v. 3.11.1	Illumina HiSeq 2000, Illumina HiSeq 2500	8/28/11	4509	15214
0	0	0	0	0	0	3300000700	Environmental	-65	18	12/28/12		Illumina HiSeq 2000, Illumina HiSeq 2500	8/28/11	2553	15214
0	0	0	0	0	0	3300026947	Environmental	-65	18	5/8/18	spades v. 3.11.1	Illumina HiSeq 2000, Illumina HiSeq 2500	5/6/09	4510	14370
0	0	0	0	0	0	3300000667	Environmental	-65	18	12/27/12		Illumina HiSeq 2000, Illumina HiSeq 2500	12/17/09	2552	14595
0	0	0	0	0	0	3300026824	Environmental	-65	18	5/7/18	spades v. 3.11.1	Illumina HiSeq 2000, Illumina HiSeq 2500	4/2/09	4509	14336
0	0	0	0	0	0	3300026800	Environmental	-65	18	5/7/18	spades v. 3.11.1	Illumina HiSeq 2000, Illumina HiSeq 2500	12/17/09	4509	14595
0	0	0	0	0	0	3300026979	Environmental	-65	18	5/8/18	spades v. 3.11.1	Illumina HiSeq 2000, Illumina HiSeq 2500	5/6/09	4510	14370
0	0	0	0	0	0	3300026852	Environmental	-65	18	5/7/18	spades v. 3.11.1	Illumina HiSeq 2000, Illumina HiSeq 2500	8/27/11	4509	15213
0	0	0	0	0	0	3300000707	Environmental	-65	18	12/28/12		Illumina HiSeq 2000, Illumina HiSeq 2500	12/13/09	2553	14591
0	0	0	0	0	0	3300000686	Environmental	-65	18	12/28/12		Illumina HiSeq 2000, Illumina HiSeq 2500	12/13/09	2553	14591
0	0	0	0	0	0	3300026887	Environmental	-65	18	5/7/18	spades v. 3.11.1	Illumina HiSeq 2000, Illumina HiSeq 2500	12/13/09	4509	14591
0	0	0	0	0	0	3300026810	Environmental	-65	18	5/7/18	spades v. 3.11.1	Illumina HiSeq 2000, Illumina HiSeq 2500	5/6/09	4509	14370
0	0	0	0	0	0	3300000716	Environmental	-65	18	12/28/12		Illumina HiSeq 2000, Illumina HiSeq 2500	8/27/11	2553	15213
0	0	0	1	0	1	3300026865	Environmental	-65	18	5/7/18	spades v. 3.11.1	Illumina HiSeq 2000, Illumina HiSeq 2500	8/27/11	4509	15213
0	0	0	0	0	0	3300000710	Environmental	-65	18	12/28/12		Illumina HiSeq 2000, Illumina HiSeq 2500	8/27/11	2553	15213
0	0	0	0	0	0	3300026854	Environmental	-65	18	5/7/18	spades v. 3.11.1	Illumina HiSeq 2000, Illumina HiSeq 2500	12/17/09	4509	14595
0	0	0	1	0	1	3300026835	Environmental	-65	18	5/7/18	spades v. 3.11.1	Illumina HiSeq 2000, Illumina HiSeq 2500	8/27/11	4509	15213
0	0	0	1	1	1	3300026872	Environmental	-65	18	5/7/18	spades v. 3.11.1	Illumina HiSeq 2000, Illumina HiSeq 2500	8/28/11	4509	15214
0	0	0	1	0	1	3300026889	Environmental	-65	18	5/7/18	spades v. 3.11.1	Illumina HiSeq 2000, Illumina HiSeq 2500	8/28/11	4509	15214
0	0	0	0	0	0	3300000696	Environmental	-65	18	12/28/12		Illumina HiSeq 2000, Illumina HiSeq 2500	12/17/09	2553	14595
0	0	0	0	0	0	3300026953	Environmental	-65	18	5/8/18	spades v. 3.11.1	Illumina HiSeq 2000, Illumina HiSeq 2500	5/6/09	4510	14370
0	0	0	0	0	0	3300000689	Environmental	-65	18	12/28/12		Illumina HiSeq 2000, Illumina HiSeq 2500	8/28/11	2553	15214
0	0	0	0	0	0	3300000664	Environmental	-65	18	12/27/12		Illumina HiSeq 2000, Illumina HiSeq 2500	8/27/11	2552	15213
0	0	0	0	0	0	3300026932	Environmental	-65	18	5/7/18	spades v. 3.11.1	Illumina HiSeq 2000, Illumina HiSeq 2500	5/6/09	4509	14370
0	0	0	0	0	0	3300000935	Environmental	-65	18	2/23/13		Illumina HiSeq 2000, Illumina HiSeq 2500	12/17/09	2610	14595
0	0	0	0	0	1	3300026858	Environmental	-65	18	5/7/18	spades v. 3.11.1	Illumina HiSeq 2000, Illumina HiSeq 2500	8/27/11	4509	15213
0	0	0	0	0	0	3300000720	Environmental	-65	18	12/28/12		Illumina HiSeq 2000, Illumina HiSeq 2500	12/17/09	2553	14595
0	0	0	0	0	0	3300000727	Environmental	-65	18	12/28/12		Illumina HiSeq 2000, Illumina HiSeq 2500	5/10/09	2553	14374
0	0	0	0	0	0	3300000660	Environmental	-65	18	12/27/12		Illumina HiSeq 2000, Illumina HiSeq 2500	5/6/09	2552	14370
0	0	0	0	0	0	3300026982	Environmental	-65	18	5/8/18	spades v. 3.11.1	Illumina HiSeq 2000, Illumina HiSeq 2500	5/10/09	4510	14374
0	0	0	0	0	0	3300026849	Environmental	-65	18	5/7/18	spades v. 3.11.1	Illumina HiSeq 2000, Illumina HiSeq 2500	12/13/09	4509	14591
0	0	0	0	0	0	3300000684	Environmental	-65	18	12/28/12		Illumina HiSeq 2000, Illumina HiSeq 2500	12/17/09	2553	14595
0	0	0	0	0	0	3300000693	Environmental	-65	18	12/28/12		Illumina HiSeq 2000, Illumina HiSeq 2500	5/10/09	2553	14374
0	0	0	1	0	1	3300026819	Environmental	-65	18	5/7/18	spades v. 3.11.1	Illumina HiSeq 2000, Illumina HiSeq 2500	8/27/11	4509	15213
0	0	0	1	0	1	3300026945	Environmental	-65	18	5/8/18	spades v. 3.11.1	Illumina HiSeq 2000, Illumina HiSeq 2500	8/28/11	4510	15214
0	0	0	0	0	1	3300026869	Environmental	-65	18	5/7/18	spades v. 3.11.1	Illumina HiSeq 2000, Illumina HiSeq 2500	11/25/09	4509	14573
0	0	0	0	0	0	3300000702	Environmental	-65	18	12/28/12		Illumina HiSeq 2000, Illumina HiSeq 2500	8/28/11	2553	15214
0	0	0	0	0	0	3300026895	Environmental	-65	18	5/7/18	spades v. 3.11.1	Illumina HiSeq 2000, Illumina HiSeq 2500	5/10/09	4509	14374
0	0	0	0	0	0	3300000899	Environmental	-65	18	2/20/13		Illumina HiSeq 2000, Illumina HiSeq 2500	5/10/09	2607	14374
0	0	0	0	0	0	3300000666	Environmental	-65	18	12/27/12		Illumina HiSeq 2000, Illumina HiSeq 2500	5/10/09	2552	14374
0	0	0	0	0	0	3300026809	Environmental	-65	18	5/7/18	spades v. 3.11.1	Illumina HiSeq 2000, Illumina HiSeq 2500	12/17/09	4509	14595
0	0	0	0	0	0	3300000687	Environmental	-65	18	12/28/12		Illumina HiSeq 2000, Illumina HiSeq 2500	12/13/09	2553	14591
0	0	0	1	0	0	3300027035	Environmental	-65	18	5/8/18	spades v. 3.11.1	Illumina HiSeq 2000, Illumina HiSeq 2500	12/13/09	4510	14591
0	0	0	0	0	0	3300000670	Environmental	-65	18	12/27/12		Illumina HiSeq 2000, Illumina HiSeq 2500	8/27/11	2552	15213
0	0	0	0	0	0	3300000677	Environmental	-65	18	12/28/12		Illumina HiSeq 2000, Illumina HiSeq 2500	8/28/11	2553	15214
0	0	0	0	0	0	3300001132	Environmental	-65	18	3/14/13		Illumina HiSeq 2000, Illumina HiSeq 2500	5/6/09	2629	14370
0	0	0	0	0	0	3300026830	Environmental	-65	18	5/7/18	spades v. 3.11.1	Illumina HiSeq 2000, Illumina HiSeq 2500	12/17/09	4509	14595
0	0	0	0	0	0	3300026839	Environmental	-65	18	5/7/18	spades v. 3.11.1	Illumina HiSeq 2000, Illumina HiSeq 2500	11/25/09	4509	14573
0	0	0	0	0	0	3300000898	Environmental	-65	18	2/20/13		Illumina HiSeq 2000, Illumina HiSeq 2500	8/27/11	2607	15213
0	0	0	1	0	1	3300026876	Environmental	-65	18	5/7/18	spades v. 3.11.1	Illumina HiSeq 2000, Illumina HiSeq 2500	8/27/11	4509	15213
0	0	0	0	0	0	3300000682	Environmental	-65	18	12/28/12		Illumina HiSeq 2000, Illumina HiSeq 2500	8/27/11	2553	15213
0	0	1	0	0	0	3300026988	Environmental	-65	18	5/8/18	spades v. 3.11.1	Illumina HiSeq 2000, Illumina HiSeq 2500	5/10/09	4510	14374
0	0	0	0	0	0	3300027023	Environmental	-65	18	5/8/18	spades v. 3.11.1	Illumina HiSeq 2000, Illumina HiSeq 2500	5/10/09	4510	14374
0	0	0	0	0	0	3300000862	Environmental	-65	18	2/8/13		Illumina HiSeq 2000, Illumina HiSeq 2500	8/28/11	2595	15214
0	0	0	0	1	1	3300026927	Environmental	-65	18	5/7/18	spades v. 3.11.1	Illumina HiSeq 2000, Illumina HiSeq 2500	8/28/11	4509	15214
0	0	0	0	0	0	3300000905	Environmental	-65	18	2/20/13		Illumina HiSeq 2000, Illumina HiSeq 2500	12/13/09	2607	14591
0	0	0	0	0	1	3300027000	Environmental	-65	18	5/8/18	spades v. 3.11.1	Illumina HiSeq 2000, Illumina HiSeq 2500	12/13/09	4510	14591
0	0	0	0	0	0	3300000679	Environmental	-65	18	12/28/12		Illumina HiSeq 2000, Illumina HiSeq 2500	5/6/09	2553	14370
0	0	0	0	0	0	3300000675	Environmental	-65	18	12/27/12		Illumina HiSeq 2000, Illumina HiSeq 2500	11/25/09	2552	14573
0	0	0	0	0	0	3300027039	Environmental	-65	18	5/8/18	spades v. 3.11.1	Illumina HiSeq 2000, Illumina HiSeq 2500	5/10/09	4510	14374
0	0	0	0	0	0	3300000669	Environmental	-65	18	12/27/12		Illumina HiSeq 2000, Illumina HiSeq 2500	5/6/09	2552	14370
0	0	0	0	0	0	3300000691	Environmental	-65	18	12/28/12		Illumina HiSeq 2000, Illumina HiSeq 2500	11/25/09	2553	14573
0	0	0	0	0	1	3300027042	Environmental	-65	18	5/8/18	spades v. 3.11.1	Illumina HiSeq 2000, Illumina HiSeq 2500	8/28/11	4510	15214
0	0	0	0	0	0	3300026868	Environmental	-65	18	5/7/18	spades v. 3.11.1	Illumina HiSeq 2000, Illumina HiSeq 2500	12/13/09	4509	14591
0	0	0	0	0	0	3300000729	Environmental	-65	18	12/28/12		Illumina HiSeq 2000, Illumina HiSeq 2500	12/17/09	2553	14595
0	0	0	0	0	0	3300000856	Environmental	-65	18	2/7/13		Illumina HiSeq 2000, Illumina HiSeq 2500	12/17/09	2594	14595
0	0	0	0	0	0	3300000731	Environmental	-65	18	12/28/12		Illumina HiSeq 2000, Illumina HiSeq 2500	12/13/09	2553	14591
0	0	0	0	0	0	3300000663	Environmental	-65	18	12/27/12		Illumina HiSeq 2000, Illumina HiSeq 2500	12/13/09	2552	14591
0	0	0	0	0	0	3300000659	Environmental	-65	18	12/27/12		Illumina HiSeq 2000, Illumina HiSeq 2500	8/27/11	2552	15213
0	0	0	0	0	0	3300000697	Environmental	-65	18	12/28/12		Illumina HiSeq 2000, Illumina HiSeq 2500	8/27/11	2553	15213
0	0	0	0	0	0	3300000680	Environmental	-65	18	12/28/12		Illumina HiSeq 2000, Illumina HiSeq 2500	12/13/09	2553	14591
0	0	0	0	0	0	3300000674	Environmental	-65	18	12/27/12		Illumina HiSeq 2000, Illumina HiSeq 2500	11/25/09	2552	14573
0	0	0	0	0	0	3300000724	Environmental	-65	18	12/28/12		Illumina HiSeq 2000, Illumina HiSeq 2500	12/17/09	2553	14595
0	0	0	0	0	1	3300027049	Environmental	-65	18	5/8/18	spades v. 3.11.1	Illumina HiSeq 2000, Illumina HiSeq 2500	8/27/11	4510	15213
0	0	0	0	0	0	3300026941	Environmental	-65	18	5/8/18	spades v. 3.11.1	Illumina HiSeq 2000, Illumina HiSeq 2500	12/13/09	4510	14591
0	0	0	0	0	0	3300000705	Environmental	-65	18	12/28/12		Illumina HiSeq 2000, Illumina HiSeq 2500	8/28/11	2553	15214
0	0	0	0	0	1	3300026833	Environmental	-65	18	5/7/18	spades v. 3.11.1	Illumina HiSeq 2000, Illumina HiSeq 2500	11/25/09	4509	14573
0	0	0	0	0	0	3300026934	Environmental	-65	18	5/7/18	spades v. 3.11.1	Illumina HiSeq 2000, Illumina HiSeq 2500	5/6/09	4509	14370
0	0	0	0	0	0	3300027019	Environmental	-65	18	5/8/18	spades v. 3.11.1	Illumina HiSeq 2000, Illumina HiSeq 2500	5/10/09	4510	14374
0	0	0	0	0	0	3300000658	Environmental	-65	18	12/27/12		Illumina HiSeq 2000, Illumina HiSeq 2500	12/17/09	2552	14595
0	0	0	0	0	0	3300026890	Environmental	-65	18	5/7/18	spades v. 3.11.1	Illumina HiSeq 2000, Illumina HiSeq 2500	12/17/09	4509	14595
0	0	0	0	0	0	3300000733	Environmental	-65	18	12/28/12		Illumina HiSeq 2000, Illumina HiSeq 2500	8/20/11	2553	15206
0	0	0	0	0	0	3300000662	Environmental	-65	18	12/27/12		Illumina HiSeq 2000, Illumina HiSeq 2500	5/10/09	2552	14374
0	0	0	0	0	0	3300001570	Environmental	-133.26	18-Apr	7/9/13		Illumina HiSeq 2000, Illumina HiSeq 2500	5/21/11	2746	15115
0	0	0	0	0	0	3300025183	Environmental	-133.26	18-Apr	4/8/18	spades v. 3.11.1	Illumina HiSeq 2000, Illumina HiSeq 2500	5/21/11	4480	15115
0	0	0	0	0	0	3300001719	Environmental	-1,333,152	18,064	9/11/13			5/21/11	2810	15115
0	0	0	0	0	0	3300025216	Environmental	-1,333,152	18,064	4/9/18	spades v. 3.11.1		5/21/11	4481	15115
0	0	0	0	0	0	3300022227	Environmental	-104.2	18-Feb	12/13/17	spades v. SPAdes version: 3.11.1-check	Illumina HiSeq 2500-1TB, PacBio RS II, PacBio Sequel	5/5/14	4364	16195
0	0	0	0	0	0	2070309004	Environmental	-658,375	18,311,389	8/31/10			NA	1703	NA
0	0	0	0	0	0	2199352035	Engineered	-65.75	18,316,667	9/10/11	SOAPdenovo, Newbler, Minimus2	454 GS FLX, Illumina GAIIx	3/1/09	2078	14304
0	0	0	1	1	1	3300016294	Environmental	-658,172	18,321	4/28/17	MEGAHIT v. MEGAHIT v1.0.6	Illumina HiSeq 2500-1TB, Illumina NovaSeq	1/26/16	4135	16826
0	0	0	1	1	1	3300016387	Environmental	-658,172	18,321	4/29/17	MEGAHIT v. MEGAHIT v1.0.6	Illumina HiSeq 2500-1TB, Illumina NovaSeq	1/26/16	4136	16826
0	0	0	1	1	1	3300016341	Environmental	-658,172	18,321	4/29/17	MEGAHIT v. MEGAHIT v1.0.6	Illumina HiSeq 2500-1TB, Illumina NovaSeq	1/26/16	4136	16826
0	0	0	1	0	1	3300016270	Environmental	-658,172	18,321	4/28/17	MEGAHIT v. MEGAHIT v1.0.6	Illumina HiSeq 2500-1TB, Illumina NovaSeq	1/26/16	4135	16826
0	0	0	1	1	1	3300016357	Environmental	-658,172	18,321	4/29/17	MEGAHIT v. MEGAHIT v1.0.6	Illumina HiSeq 2500-1TB, Illumina NovaSeq	1/26/16	4136	16826
0	0	0	1	1	1	3300016445	Environmental	-658,172	18,321	4/30/17	MEGAHIT v. MEGAHIT v1.0.6	Illumina HiSeq 2500-1TB, Illumina NovaSeq	1/26/16	4137	16826
0	0	0	1	1	1	3300016404	Environmental	-658,172	18,321	4/29/17	MEGAHIT v. MEGAHIT v1.0.6	Illumina HiSeq 2500-1TB, Illumina NovaSeq	1/26/16	4136	16826
0	0	0	1	0	1	3300016371	Environmental	-658,172	18,321	4/29/17	MEGAHIT v. MEGAHIT v1.0.6	Illumina HiSeq 2500-1TB, Illumina NovaSeq	1/26/16	4136	16826
0	0	0	1	1	1	3300016319	Environmental	-658,172	18,321	4/28/17	MEGAHIT v. MEGAHIT v1.0.6	Illumina HiSeq 2500-1TB, Illumina NovaSeq	1/26/16	4135	16826
0	0	0	1	1	1	3300016422	Environmental	-658,172	18,321	4/30/17	MEGAHIT v. MEGAHIT v1.0.6	Illumina HiSeq 2500-1TB, Illumina NovaSeq	1/26/16	4137	16826
0	0	0	0	0	0	3300025257	Environmental	-52,639	183,272	4/9/18	spades v. 3.11.1		6/28/11	4481	15153
0	0	0	0	0	0	3300001730	Environmental	-52,639	183,272	9/11/13			6/28/11	2810	15153
1	1	1	0	0	0	2162886008	Environmental	-657,166	183,724	6/2/11			NA	1978	NA
1	1	1	0	0	0	2189573022	Environmental	-657,166	183,724	7/5/11		Illumina GAIIx	NA	2011	NA
0	0	0	0	0	0	3300003203	Host-associated	-66,050,054	18,402,889	8/22/14		Illumina HiSeq 2000, Illumina HiSeq 2500	NA	3155	NA
0	0	0	0	0	0	3300003659	Host-associated	-66,050,054	18,402,889	11/1/14		Illumina HiSeq 2000, Illumina HiSeq 2500	NA	3226	NA
0	0	0	0	0	0	3300003911	Host-associated	-66,050,054	18,402,889	1/10/15		Illumina HiSeq 2000, Illumina HiSeq 2500	NA	3296	NA
0	0	0	0	0	0	3300003373	Host-associated	-66,050,054	18,402,889	9/23/14		Illumina HiSeq 2000, Illumina HiSeq 2500	NA	3187	NA
0	0	0	0	0	0	3300002519	Environmental	-1,087,999	18.92	4/11/14		Illumina HiSeq 2000, Illumina HiSeq 2500	6/22/13	3022	15878
0	0	0	0	0	0	3300025127	Environmental	-1,087,999	18.92	4/8/18	spades v. 3.11.1	Illumina HiSeq 2000, Illumina HiSeq 2500	6/22/13	4480	15878
0	0	0	0	0	0	3300025112	Environmental	-1,087,999	18.92	4/8/18	spades v. 3.11.1	Illumina HiSeq 2000, Illumina HiSeq 2500	6/22/13	4480	15878
0	0	0	0	0	0	3300002484	Environmental	-1,087,999	18.92	3/21/14		Illumina HiSeq 2000, Illumina HiSeq 2500	6/22/13	3001	15878
0	0	0	0	0	0	3300025873	Environmental	-104.89	18.92	4/13/18	spades v. 3.11.1	Illumina HiSeq 2000, Illumina HiSeq 2500	6/19/13	4485	15875
0	0	0	0	0	0	3300002760	Environmental	-104.89	18.92	6/4/14		Illumina HiSeq 2000, Illumina HiSeq 2500	6/19/13	3076	15875
0	0	0	0	0	0	3300025122	Environmental	-1,087,999	18.92	4/8/18	spades v. 3.11.1	Illumina HiSeq 2000, Illumina HiSeq 2500	6/22/13	4480	15878
0	0	0	0	0	0	3300025132	Environmental	-1,087,999	18.92	4/8/18	spades v. 3.11.1	Illumina HiSeq 2000, Illumina HiSeq 2500	6/22/13	4480	15878
0	0	0	0	0	0	3300002511	Environmental	-1,087,999	18.92	3/29/14		Illumina HiSeq 2000, Illumina HiSeq 2500	6/22/13	3009	15878
0	0	0	0	0	0	3300002518	Environmental	-104.89	18.92	4/11/14		Illumina HiSeq 2000, Illumina HiSeq 2500	6/19/13	3022	15875
0	0	0	0	0	0	3300025141	Environmental	-104.89	18.92	4/8/18	spades v. 3.11.1	Illumina HiSeq 2000, Illumina HiSeq 2500	6/19/13	4480	15875
0	0	0	0	0	0	3300002488	Environmental	-1,087,999	18.92	3/21/14		Illumina HiSeq 2000, Illumina HiSeq 2500	6/22/13	3001	15878
0	0	0	0	0	0	3300002514	Environmental	-104.89	18.92	4/10/14		Illumina HiSeq 2000, Illumina HiSeq 2500	6/19/13	3021	15875
0	0	0	0	0	0	3300025125	Environmental	-1,087,999	18.92	4/8/18	spades v. 3.11.1	Illumina HiSeq 2000, Illumina HiSeq 2500	6/22/13	4480	15878
0	0	0	0	0	0	3300025131	Environmental	-104.89	18.92	4/8/18	spades v. 3.11.1	Illumina HiSeq 2000, Illumina HiSeq 2500	6/19/13	4480	15875
0	0	0	0	0	0	3300025151	Environmental	-104.89	18.92	4/8/18	spades v. 3.11.1	Illumina HiSeq 2000, Illumina HiSeq 2500	6/19/13	4480	15875
0	0	0	0	0	0	3300002482	Environmental	-1,087,999	18.92	3/21/14		Illumina HiSeq 2000, Illumina HiSeq 2500	6/22/13	3001	15878
0	0	0	0	0	0	3300002483	Environmental	-104.89	18.92	3/21/14		Illumina HiSeq 2000, Illumina HiSeq 2500	6/19/13	3001	15875
0	0	0	0	1	1	3300019458	Environmental	-1,558,008	190,643	7/4/17	MEGAHIT v. MEGAHIT v1.0.6	Illumina HiSeq 2500-1TB	1/7/17	4202	17173
0	0	0	1	1	1	3300019487	Environmental	1,558,008	190,643	7/7/17	MEGAHIT v. MEGAHIT v1.0.6	Illumina HiSeq 2500-1TB	1/7/17	4205	17173
0	0	0	0	0	0	3300009766	Host-associated	-9,887,936	1,909,098	6/23/16	MEGAHIT v. MEGAHIT v1.0.3	Illumina HiSeq 2500-1TB	3/8/16	3826	16868
0	0	0	0	0	0	3300009763	Host-associated	-9,887,936	1,909,098	6/22/16	MEGAHIT v. MEGAHIT v1.0.3	Illumina HiSeq 2500-1TB	3/8/16	3825	16868
0	0	0	0	0	0	3300009765	Host-associated	-9,887,936	1,909,098	6/23/16	MEGAHIT v. MEGAHIT v1.0.3	Illumina HiSeq 2500-1TB	3/8/16	3826	16868
0	0	0	1	1	1	3300019360	Environmental	1,558,119	192,894	6/27/17	MEGAHIT v. MEGAHIT v1.0.6	Illumina HiSeq 2500-1TB	1/8/17	4195	17174
0	0	0	0	0	0	3300025238	Environmental	-52.63	20	4/9/18	spades v. 3.11.1	Illumina HiSeq 2000, Illumina HiSeq 2500	6/27/11	4481	15152
0	0	0	0	0	0	3300001127	Environmental	-52.63	20	3/13/13		Illumina HiSeq 2000, Illumina HiSeq 2500	6/27/11	2628	15152
0	0	0	0	0	0	3300025252	Environmental	-52.63	20	4/9/18	spades v. 3.11.1	Illumina HiSeq 2000, Illumina HiSeq 2500	6/27/11	4481	15152
0	0	0	0	0	0	3300001587	Environmental	-52.63	20	7/10/13		Illumina HiSeq 2000, Illumina HiSeq 2500	6/27/11	2747	15152
0	0	0	0	0	0	3300022225	Environmental	-107	203,333	12/13/17	spades v. SPAdes version: 3.11.1-check	Illumina HiSeq 2500-1TB, PacBio RS II, PacBio Sequel	5/14/14	4364	16204
0	0	0	0	0	0	3300003838	Host-associated	-1,018,747	206,863	12/22/14	SOAPdenovo,newbler,minimus2 v. Version 1.05: testing... 2010,(v2.8 (20120726_1306)),AMOS/3.1.0_1	Illumina HiSeq 2500-1TB	5/28/12	3277	15488
0	0	0	0	0	0	3300003845	Host-associated	-1,018,747	206,863	12/22/14	SOAPdenovo,newbler,minimus2 v. Version 1.05: testing... 2010,(v2.8 (20120726_1306)),AMOS/3.1.0_1	Illumina HiSeq 2500-1TB	10/15/12	3277	15628
0	0	0	0	0	0	3300027033	Host-associated	-1,018,747	206,863	5/8/18	spades v. 3.11.1	Illumina HiSeq 2500-1TB	10/15/12	4510	15628
0	0	0	0	0	0	3300027606	Host-associated	-1,018,747	206,863	5/10/18	spades v. 3.11.1	Illumina HiSeq 2500-1TB	5/28/12	4512	15488
0	0	0	0	0	0	3300010031	Host-associated	-86,843	208,777	7/20/16	MEGAHIT v. MEGAHIT v1.0.6	Illumina HiSeq 2500-1TB	11/13/08	3853	14196
0	0	0	0	0	0	3300010033	Host-associated	-868,366	209,047	7/20/16	MEGAHIT v. MEGAHIT v1.0.6	Illumina HiSeq 2500-1TB	8/12/13	3853	15929
0	0	0	0	0	0	3300010030	Host-associated	-868,366	209,047	7/20/16	MEGAHIT v. MEGAHIT v1.0.6	Illumina HiSeq 2500-1TB	8/12/13	3853	15929
0	0	0	0	0	0	3300010032	Host-associated	-868,313	209,267	7/20/16	MEGAHIT v. MEGAHIT v1.0.6	Illumina HiSeq 2500-1TB	11/13/08	3853	14196
0	0	0	0	0	0	3300027312	Host-associated	-1,039,083	210,411	5/10/18	spades v. 3.11.1	Illumina HiSeq 2500-1TB	6/7/12	4512	15498
0	0	0	0	0	0	3300003856	Host-associated	-1,039,083	210,411	12/24/14	SOAPdenovo,newbler,minimus2 v. Version 1.05: testing... 2010,(v2.8 (20120726_1306)),AMOS/3.1.0_1	Illumina HiSeq 2500-1TB	6/7/12	3279	15498
0	0	0	0	0	0	3300001726	Environmental	-1,504,292	210,597	9/11/13			5/15/11	2810	15109
0	0	0	0	0	0	3300025218	Environmental	-1,504,292	210,597	4/9/18	spades v. 3.11.1		5/15/11	4481	15109
0	0	0	0	0	0	3300025202	Environmental	-150.35	21-Jun	4/8/18	spades v. 3.11.1	Illumina HiSeq 2000, Illumina HiSeq 2500	5/15/11	4480	15109
0	0	0	0	0	0	3300001105	Environmental	-150.35	21-Jun	3/12/13		Illumina HiSeq 2000, Illumina HiSeq 2500	5/15/11	2627	15109
0	0	0	0	0	0	3300027750	Host-associated	-1,002,988	210,936	5/11/18	spades v. 3.11.1	Illumina HiSeq 2500-1TB	6/4/12	4513	15495
0	0	0	0	0	0	3300027809	Host-associated	-1,002,988	210,936	5/12/18	spades v. 3.11.1	Illumina HiSeq 2500-1TB	6/4/12	4514	15495
0	0	0	0	0	0	3300003857	Host-associated	-1,002,988	210,936	12/24/14	SOAPdenovo,newbler,minimus2 v. Version 1.05: testing... 2010,(v2.8 (20120726_1306)),AMOS/3.1.0_1	Illumina HiSeq 2500-1TB	6/4/12	3279	15495
0	0	0	0	0	0	3300003850	Host-associated	-1,002,988	210,936	12/23/14	SOAPdenovo,newbler,minimus2 v. Version 1.05: testing... 2010,(v2.8 (20120726_1306)),AMOS/3.1.0_1	Illumina HiSeq 2500-1TB	6/4/12	3278	15495
0	0	0	0	0	0	3300027718	Host-associated	-1,002,988	210,936	5/11/18	spades v. 3.11.1	Illumina HiSeq 2500-1TB	6/4/12	4513	15495
0	0	0	0	0	0	3300004016	Host-associated	-1,002,988	210,936	2/23/15	megahit v. megahit version: 0.1.3-bugfix2	Illumina HiSeq 2500-1TB	6/4/12	3340	15495
0	0	0	0	0	0	3300010395	Host-associated	-1,002,988	210,936	9/13/16	MEGAHIT v. MEGAHIT v1.0.6	Illumina HiSeq 2500-1TB	6/4/12	3908	15495
0	0	0	0	0	0	3300014487	Environmental	-100,439	21,195	3/19/17	MEGAHIT v. MEGAHIT v1.0.6	Illumina HiSeq 2500-1TB	6/4/12	4095	15495
0	0	0	0	0	0	3300010377	Host-associated	-1,577,866	212,608	9/9/16	MEGAHIT v. MEGAHIT v1.0.6	Illumina HiSeq 2500-1TB	10/23/15	3904	16731
0	0	0	0	0	0	3300010298	Host-associated	-1,577,866	212,608	8/24/16	MEGAHIT v. MEGAHIT v1.0.6	Illumina HiSeq 2500-1TB	10/23/15	3888	16731
0	0	0	0	0	0	3300011190	Host-associated	-1,577,748	212,704	11/12/16	MEGAHIT v. MEGAHIT v1.0.6	Illumina HiSeq 2500-1TB	10/26/15	3968	16734
0	0	0	0	0	0	3300010292	Host-associated	-1,578,469	212,833	8/24/16	MEGAHIT v. MEGAHIT v1.0.6	Illumina HiSeq 2500-1TB	10/29/15	3888	16737
0	0	0	0	0	0	3300010315	Host-associated	-1,578,469	212,833	9/2/16	MEGAHIT v. MEGAHIT v1.0.6	Illumina HiSeq 2500-1TB	10/29/15	3897	16737
0	0	0	0	0	0	3300010314	Host-associated	-1,577,156	213,935	9/2/16	MEGAHIT v. MEGAHIT v1.0.6	Illumina HiSeq 2500-1TB	10/31/15	3897	16739
0	0	0	0	0	0	3300012273	Host-associated	-1,577,156	213,935	11/30/16	MEGAHIT v. MEGAHIT v1.0.6	Illumina HiSeq 2500-1TB	10/31/15	3986	16739
0	0	0	0	0	0	3300010378	Host-associated	-1,577,156	213,935	9/9/16	MEGAHIT v. MEGAHIT v1.0.6	Illumina HiSeq 2500-1TB	10/31/15	3904	16739
0	0	0	0	0	0	3300010290	Host-associated	-1,578,184	214,686	8/24/16	MEGAHIT v. MEGAHIT v1.0.6	Illumina HiSeq 2500-1TB	10/27/15	3888	16735
0	0	0	0	0	0	3300012887	Host-associated	-1,578,184	214,686	12/21/16	MEGAHIT v. MEGAHIT v1.0.6	Illumina HiSeq 2500-1TB	10/27/15	4007	16735
0	0	0	0	0	0	3300010294	Host-associated	-1,578,184	214,686	8/24/16	MEGAHIT v. MEGAHIT v1.0.6	Illumina HiSeq 2500-1TB	10/27/15	3888	16735
0	0	0	0	0	0	3300010295	Host-associated	-1,578,184	214,686	9/2/16	MEGAHIT v. MEGAHIT v1.0.6	Illumina HiSeq 2500-1TB	10/27/15	3897	16735
0	0	0	0	0	0	3300025191	Environmental	-23.45	21.51	4/8/18	spades v. 3.11.1	Illumina HiSeq 2000, Illumina HiSeq 2500	NA	4480	NA
0	0	0	0	0	0	3300001060	Environmental	-23.45	21.51	3/6/13		Illumina HiSeq 2000, Illumina HiSeq 2500	12/22/10	2621	14965
0	0	0	0	0	0	3300025232	Environmental	-23.45	21.51	4/9/18	spades v. 3.11.1	Illumina HiSeq 2000, Illumina HiSeq 2500	12/22/10	4481	14965
0	0	0	0	0	0	3300001054	Environmental	-23.45	21.51	3/6/13		Illumina HiSeq 2000, Illumina HiSeq 2500	NA	2621	NA
0	0	0	0	0	0	3300005562	Host-associated	-100,163	217,658	8/19/15	MEGAHIT v. MEGAHIT v0.2.0	Illumina HiSeq 2500-1TB	5/30/12	3517	15490
0	0	0	0	0	0	3300027766	Host-associated	-100,163	217,658	5/11/18	spades v. 3.11.1	Illumina HiSeq 2500-1TB	5/30/12	4513	15490
0	0	0	0	0	0	3300027761	Host-associated	-100,163	217,658	5/11/18	spades v. 3.11.1	Illumina HiSeq 2500-1TB	5/30/12	4513	15490
0	0	0	0	0	0	3300003848	Host-associated	-100,163	217,658	12/23/14	SOAPdenovo,newbler,minimus2 v. Version 1.05: testing... 2010,(v2.8 (20120726_1306)),AMOS/3.1.0_1	Illumina HiSeq 2500-1TB	5/30/12	3278	15490
0	0	0	0	0	0	3300003846	Host-associated	-100,163	217,658	12/22/14	SOAPdenovo,newbler,minimus2 v. Version 1.05: testing... 2010,(v2.8 (20120726_1306)),AMOS/3.1.0_1	Illumina HiSeq 2500-1TB	5/30/12	3277	15490
0	0	0	0	0	0	3300009144	Host-associated	-100,163	217,658	6/2/16	MEGAHIT v. MEGAHIT v1.0.3	Illumina HiSeq 2500-1TB	5/30/12	3805	15490
0	0	0	0	0	0	3300006021	Host-associated	-100,163	217,658	10/9/15	MEGAHIT v. MEGAHIT v0.2.0	Illumina HiSeq 2500-1TB	5/30/12	3568	15490
0	0	0	0	0	0	3300006020	Host-associated	-100,163	217,658	10/1/15	MEGAHIT v. MEGAHIT v0.2.0	Illumina HiSeq 2500-1TB	5/30/12	3560	15490
0	0	0	0	0	0	3300005661	Host-associated	-100,163	217,658	8/30/15	MEGAHIT v. MEGAHIT v0.2.0	Illumina HiSeq 2500-1TB	5/30/12	3528	15490
0	0	0	0	0	0	3300003849	Host-associated	-100,163	217,658	12/23/14	SOAPdenovo,newbler,minimus2 v. Version 1.05: testing... 2010,(v2.8 (20120726_1306)),AMOS/3.1.0_1	Illumina HiSeq 2500-1TB	5/30/12	3278	15490
0	0	0	0	0	0	3300009040	Host-associated	-100,163	217,658	5/18/16	MEGAHIT v. MEGAHIT v1.0.3	Illumina HiSeq 2500-1TB	5/30/12	3790	15490
0	0	0	0	0	0	3300027628	Host-associated	-100,163	217,658	5/11/18	spades v. 3.11.1	Illumina HiSeq 2500-1TB	5/30/12	4513	15490
0	0	0	0	0	0	3300014488	Environmental	-100,163	21,766	3/19/17	MEGAHIT v. MEGAHIT v1.0.6	Illumina HiSeq 2500-1TB	5/30/12	4095	15490
1	1	1	0	0	0	3300025702	Engineered	114.17	22.28	4/12/18	spades v. 3.11.1	Illumina HiSeq 2500-1TB	3/6/15	4484	16500
1	1	1	0	0	0	3300009713	Engineered	114.17	22.28	6/22/16	MEGAHIT v. MEGAHIT v1.0.6	Illumina HiSeq 2500-1TB	1/26/15	3825	16461
1	1	1	0	0	0	3300009779	Engineered	114.17	22.28	6/23/16	MEGAHIT v. MEGAHIT v1.0.6	Illumina HiSeq 2500-1TB	1/26/15	3826	16461
1	1	1	0	0	0	3300025678	Engineered	114.17	22.28	4/12/18	spades v. 3.11.1	Illumina HiSeq 2500-1TB	12/23/14	4484	16427
1	1	1	0	0	0	3300025597	Engineered	114.17	22.28	4/12/18	spades v. 3.11.1	Illumina HiSeq 2500-1TB	1/27/15	4484	16462
1	1	1	0	0	0	3300025611	Engineered	114.17	22.28	4/12/18	spades v. 3.11.1	Illumina HiSeq 2500-1TB	1/26/15	4484	16461
1	1	1	0	0	0	3300025691	Engineered	114.17	22.28	4/12/18	spades v. 3.11.1	Illumina HiSeq 2500-1TB	3/3/15	4484	16497
1	1	1	0	0	0	3300009772	Engineered	114.17	22.28	6/23/16	MEGAHIT v. MEGAHIT v1.0.6	Illumina HiSeq 2500-1TB	12/17/14	3826	16421
1	1	1	0	0	0	3300009710	Engineered	114.17	22.28	6/22/16	MEGAHIT v. MEGAHIT v1.0.6	Illumina HiSeq 2500-1TB	1/27/15	3825	16462
1	1	1	0	0	0	3300009775	Engineered	114.17	22.28	6/23/16	MEGAHIT v. MEGAHIT v1.0.6	Illumina HiSeq 2500-1TB	3/6/15	3826	16500
1	1	1	0	0	0	3300009778	Engineered	114.17	22.28	6/23/16	MEGAHIT v. MEGAHIT v1.0.6	Illumina HiSeq 2500-1TB	12/17/14	3826	16421
1	1	1	0	0	0	3300009768	Engineered	114.17	22.28	6/23/16	MEGAHIT v. MEGAHIT v1.0.6	Illumina HiSeq 2500-1TB	3/3/15	3826	16497
1	1	1	0	0	0	3300025847	Engineered	114.17	22.28	4/13/18	spades v. 3.11.1	Illumina HiSeq 2500-1TB	12/17/14	4485	16421
1	1	1	0	0	0	3300009716	Engineered	114.17	22.28	6/22/16	MEGAHIT v. MEGAHIT v1.0.6	Illumina HiSeq 2500-1TB	12/23/14	3825	16427
0	0	0	0	0	0	2014642001	Environmental	-158	22.45	2/9/09			NA	1135	NA
0	0	0	0	0	0	2014642002	Environmental	-158	22.45	2/9/09			NA	1135	NA
0	0	0	0	0	0	2014642004	Environmental	-158	22.45	2/9/09			NA	1135	NA
0	0	0	0	0	0	3300005377	Environmental	-158	22.45	7/5/15	Unkonwn		NA	3472	NA
0	0	0	0	0	0	2014642000	Environmental	-158	22.45	2/9/09			NA	1135	NA
0	0	0	0	0	0	2014642003	Environmental	-158	22.45	2/9/09			NA	1135	NA
0	0	0	0	0	0	2014613002	Environmental	-158	22.45	1/27/09			NA	1122	NA
0	0	0	0	0	0	3300003147	Environmental	-158,027,466	22,887,959	7/31/14			12/21/03	3133	12407
0	0	0	0	0	0	3300003084	Environmental	-82,379,192	23,359,462	7/31/14	Newbler	454, Sanger	1/1/05	3133	12784
0	0	0	0	0	0	3300027611	Host-associated	-818,083	245,512	5/11/18	spades v. 3.11.1	Illumina HiSeq 2000, Illumina HiSeq 2500	9/15/12	4513	15598
0	0	0	0	0	0	3300001913	Host-associated	-818,083	245,512	10/25/13		Illumina HiSeq 2000, Illumina HiSeq 2500	4/9/13	2854	15804
0	0	0	0	0	0	3300001539	Host-associated	-818,083	245,512	6/24/13		Illumina HiSeq 2000, Illumina HiSeq 2500	9/15/12	2731	15598
0	0	0	0	0	0	3300001463	Host-associated	-818,083	245,512	6/10/13		Illumina HiSeq 2000, Illumina HiSeq 2500	10/24/12	2717	15637
0	0	0	0	0	0	3300001689	Host-associated	-818,083	245,512	8/26/13		Illumina HiSeq 2000, Illumina HiSeq 2500	4/9/13	2794	15804
0	0	0	0	0	0	3300010394	Host-associated	-815,441	246,669	9/13/16	MEGAHIT v. MEGAHIT v1.0.6	Illumina HiSeq 2500-1TB	9/8/12	3908	15591
0	0	0	0	0	0	3300009585	Environmental	984,408	254,401	6/16/16	MEGAHIT v. MEGAHIT v1.0.3	Illumina HiSeq 2500-1TB	8/9/11	3819	15195
0	0	0	0	0	0	3300009013	Environmental	984,408	254,401	6/1/16	MEGAHIT v. MEGAHIT v1.0.3	Illumina HiSeq 2500-1TB	8/12/12	3804	15564
0	0	0	0	0	0	3300025060	Environmental	984,408	254,401	4/8/18	spades v. 3.11.1	Illumina HiSeq 2500-1TB	8/9/11	4480	15195
0	0	0	0	0	0	3300025754	Environmental	984,408	254,401	4/13/18	spades v. 3.11.1	Illumina HiSeq 2500-1TB	8/12/12	4485	15564
0	0	0	0	0	0	3300022541	Environmental	984,408	254,401	1/3/18		Illumina HiSeq 2500-1TB	8/9/11	4385	15195
1	1	1	0	0	0	3300025090	Environmental	98.46	254,413	4/8/18	spades v. 3.11.1	Illumina HiSeq 2500-1TB	8/9/11	4480	15195
1	1	1	0	0	0	3300007999	Environmental	98.46	254,413	3/25/16	MEGAHIT v. MEGAHIT v1.0.3	Illumina HiSeq 2500-1TB	8/9/11	3736	15195
1	1	1	0	0	0	3300025089	Environmental	98.46	254,413	4/8/18	spades v. 3.11.1	Illumina HiSeq 2500-1TB	8/12/12	4480	15564
1	1	1	0	0	0	3300022544	Environmental	98.46	254,413	1/3/18		Illumina HiSeq 2500-1TB	8/12/12	4385	15564
1	1	1	0	0	0	3300008000	Environmental	98.46	254,413	3/25/16	MEGAHIT v. MEGAHIT v1.0.3	Illumina HiSeq 2500-1TB	8/12/12	3736	15564
0	0	0	0	0	0	2156126005	Environmental	-67.3	25-May	5/25/11	Newbler v. 2.5		10/1/10	1970	14883
0	0	0	0	0	0	3300012952	Environmental	-174,585	26,049	1/6/17	MEGAHIT v. MEGAHIT v1.0.6	Illumina HiSeq 2500-1TB	11/6/12	4023	15650
0	0	0	0	0	0	3300002119	Host-associated	-802,332	260,625	12/30/13	SOAPdenovo,newbler,minimus2 v. Version 1.05: testing... 2010,(v2.8 (20120726_1306)),AMOS/3.1.0	Illumina HiSeq 2000, Illumina HiSeq 2500	11/1/12	2920	15645
0	0	0	0	0	0	3300027670	Host-associated	-802,332	260,625	5/11/18	spades v. 3.11.1	Illumina HiSeq 2000, Illumina HiSeq 2500	11/1/12	4513	15645
1	1	1	0	0	0	3300002308	Host-associated	-802,332	260,625	2/21/14	SOAPdenovo,newbler,minimus2 v. Version 1.05: testing... 2010,,	Illumina HiSeq 2000, Illumina HiSeq 2500	11/1/12	2973	15645
0	0	0	0	0	0	3300027966	Host-associated	-802,332	260,625	5/14/18	spades v. 3.11.1	Illumina HiSeq 2000, Illumina HiSeq 2500	11/1/12	4516	15645
0	0	0	0	0	0	3300001541	Host-associated	-802,332	260,625	6/24/13	SOAPdenovo,newbler,minimus2 v. Version 1.05: testing... 2010,,	Illumina HiSeq 2000, Illumina HiSeq 2500	11/1/12	2731	15645
1	1	1	0	0	0	3300028327	Host-associated	-802,332	260,625	6/6/18	spades v. 3.11.1	Illumina HiSeq 2000, Illumina HiSeq 2500	11/1/12	4539	15645
0	0	0	0	0	0	3300001466	Host-associated	-802,332	260,625	6/10/13		Illumina HiSeq 2000, Illumina HiSeq 2500	11/1/12	2717	15645
0	0	0	0	0	0	3300028325	Host-associated	-802,332	260,625	6/6/18	spades v. 3.11.1	Illumina HiSeq 2000, Illumina HiSeq 2500	11/1/12	4539	15645
0	0	0	0	0	0	3300001343	Host-associated	-802,332	260,625	5/1/13		Illumina HiSeq 2000, Illumina HiSeq 2500	11/1/12	2677	15645
0	0	0	0	0	0	3300027539	Host-associated	-802,332	260,625	5/10/18	spades v. 3.11.1	Illumina HiSeq 2000, Illumina HiSeq 2500	11/1/12	4512	15645
0	0	0	0	0	0	3300002238	Host-associated	-802,332	260,625	1/29/14	SOAPdenovo,newbler,minimus2 v. Version 1.05: testing... 2010,,	Illumina HiSeq 2000, Illumina HiSeq 2500	11/1/12	2950	15645
0	0	0	0	0	0	3300001542	Host-associated	-802,332	260,625	6/24/13		Illumina HiSeq 2000, Illumina HiSeq 2500	11/1/12	2731	15645
1	1	1	0	0	0	3300001345	Host-associated	-802,332	260,625	5/2/13	SOAPdenovo,newbler,minimus2 v. Version 1.05: testing... 2010,,	Illumina HiSeq 2000, Illumina HiSeq 2500	11/1/12	2678	15645
0	0	0	0	0	0	2030936001	Host-associated	-80,129	26,135	12/18/09	Newbler	454 GS FLX Titanium, Sanger	3/23/08	1447	13961
0	0	0	0	0	0	3300005283	Host-associated	-80,129,444	26,135,833	6/3/15	MeGAMerge version 0.9b		NA	3440	NA
0	0	0	0	0	0	3300003131	Host-associated	-97,992,954	26,166,223	7/31/14		Illumina, 454 GS FLX Titanium	NA	3133	NA
1	1	1	0	0	0	3300026512	Environmental	-1,114,094	270,067	4/19/18	spades v. 3.11.1	Illumina HiSeq 2500-1TB	11/14/09	4491	14562
0	0	0	0	0	0	3300021514	Environmental	-110,591	270,074	11/10/17	spades v. SPAdes version: 3.11.1-check	Illumina HiSeq 2500-1TB	12/21/16	4331	17156
0	0	0	0	0	0	3300021588	Environmental	-110,591	270,074	11/14/17	spades v. SPAdes version: 3.11.1-check	Illumina HiSeq 2500-1TB	12/21/16	4335	17156
0	0	0	0	0	0	3300021564	Environmental	-110,591	270,074	11/13/17	spades v. SPAdes version: 3.11.1-check	Illumina HiSeq 2500-1TB	12/21/16	4334	17156
0	0	0	0	0	0	3300021508	Environmental	-110,591	270,074	11/10/17	spades v. SPAdes version: 3.11.1-check	Illumina HiSeq 2500-1TB	12/21/16	4331	17156
0	0	0	0	0	0	3300021511	Environmental	-110,591	270,074	11/10/17	spades v. SPAdes version: 3.11.1-check	Illumina HiSeq 2500-1TB	12/21/16	4331	17156
0	0	0	0	0	0	3300024423	Environmental	-110,591	270,074	3/25/18	spades v. 3.11.1	Illumina HiSeq 2500-1TB	12/21/16	4466	17156
0	0	0	0	0	0	3300021580	Environmental	-110,591	270,074	11/13/17	spades v. SPAdes version: 3.11.1-check	Illumina HiSeq 2500-1TB	12/21/16	4334	17156
1	1	1	1	1	0	3300022552	Environmental	-1,114,071	270,078	1/4/18		Illumina HiSeq 2500-1TB	11/30/09	4386	14578
0	0	1	0	0	0	3300026484	Environmental	-1,114,071	270,078	4/19/18	spades v. 3.11.1	Illumina HiSeq 2500-1TB	11/17/09	4491	14565
1	1	1	0	0	0	3300010332	Environmental	-1,114,071	270,078	9/3/16	MEGAHIT v. MEGAHIT v1.0.6	Illumina HiSeq 2500-1TB	12/2/09	3898	14580
0	1	1	1	1	1	3300010330	Environmental	-1,114,071	270,078	9/3/16	MEGAHIT v. MEGAHIT v1.0.6	Illumina HiSeq 2500-1TB	11/30/09	3898	14578
1	1	1	0	0	0	3300025163	Environmental	-1,114,071	270,078	4/8/18	spades v. 3.11.1	Illumina HiSeq 2500-1TB	12/2/09	4480	14580
0	1	0	0	0	0	3300026382	Environmental	-1,114,071	270,078	4/19/18	spades v. 3.11.1	Illumina HiSeq 2500-1TB	11/17/09	4491	14565
0	1	1	1	1	1	3300025156	Environmental	-1,114,071	270,078	4/8/18	spades v. 3.11.1	Illumina HiSeq 2500-1TB	11/30/09	4480	14578
0	0	0	0	0	0	3300010264	Environmental	-1,114,071	270,078	8/29/16	MEGAHIT v. MEGAHIT v1.0.6	Illumina HiSeq 2500-1TB	12/2/09	3893	14580
0	0	0	0	0	0	3300025758	Environmental	-1,114,071	270,078	4/13/18	spades v. 3.11.1	Illumina HiSeq 2500-1TB	12/2/09	4485	14580
0	0	0	0	0	0	3300013098	Environmental	-1,114,081	27,009	2/9/17	MEGAHIT v. MEGAHIT v1.0.6	Illumina HiSeq 2500-1TB	11/28/09	4057	14576
0	0	0	0	0	0	3300014903	Environmental	-1,114,081	27,009	3/31/17	MEGAHIT v. MEGAHIT v1.0.6	Illumina HiSeq 2500-1TB	11/28/09	4107	14576
0	1	1	0	0	0	3300026488	Environmental	11,140,683	270,105	4/19/18	spades v. 3.11.1	Illumina HiSeq 2500-1TB	12/2/09	4491	14580
0	0	0	0	0	1	3300021496	Environmental	-1,105,956	270,114	11/10/17	spades v. SPAdes version: 3.11.1-check	Illumina HiSeq 2500-1TB	12/24/16	4331	17159
1	1	1	0	0	0	3300021500	Environmental	-1,105,956	270,114	11/10/17	spades v. SPAdes version: 3.11.1-check	Illumina HiSeq 2500-1TB	12/24/16	4331	17159
0	0	0	0	0	0	3300021589	Environmental	-1,105,956	270,114	11/14/17	spades v. SPAdes version: 3.11.1-check	Illumina HiSeq 2500-1TB	12/24/16	4335	17159
0	0	0	0	0	0	3300021587	Environmental	-1,105,956	270,114	11/14/17	spades v. SPAdes version: 3.11.1-check	Illumina HiSeq 2500-1TB	12/24/16	4335	17159
0	0	0	0	0	0	3300021591	Environmental	-1,105,956	270,114	11/14/17	spades v. SPAdes version: 3.11.1-check	Illumina HiSeq 2500-1TB	12/24/16	4335	17159
0	0	1	0	0	0	3300022188	Environmental	-1,105,931	270,114	12/13/17	spades v. SPAdes version: 3.11.1-check	Illumina HiSeq 2500-1TB	12/22/16	4364	17157
1	1	1	0	0	0	3300021512	Environmental	-1,105,931	270,114	11/10/17	spades v. SPAdes version: 3.11.1-check	Illumina HiSeq 2500-1TB	12/22/16	4331	17157
0	0	0	0	0	0	3300021567	Environmental	-1,105,956	270,114	11/13/17	spades v. SPAdes version: 3.11.1-check	Illumina HiSeq 2500-1TB	12/24/16	4334	17159
0	0	0	0	0	0	3300021488	Environmental	-1,105,931	270,114	11/9/17	spades v. SPAdes version: 3.11.1-check	Illumina HiSeq 2500-1TB	12/22/16	4330	17157
1	1	0	0	0	0	3300021483	Environmental	-1,105,956	270,114	11/9/17	spades v. SPAdes version: 3.11.1-check	Illumina HiSeq 2500-1TB	12/24/16	4330	17159
0	0	0	0	0	0	3300021493	Environmental	-1,105,931	270,114	11/9/17	spades v. SPAdes version: 3.11.1-check	Illumina HiSeq 2500-1TB	12/22/16	4330	17157
0	0	0	0	0	1	3300021505	Environmental	-1,105,956	270,114	11/10/17	spades v. SPAdes version: 3.11.1-check	Illumina HiSeq 2500-1TB	12/24/16	4331	17159
0	0	0	0	0	0	3300021472	Environmental	-1,105,956	270,114	11/8/17	spades v. SPAdes version: 3.11.1-check	Illumina HiSeq 2500-1TB	12/24/16	4329	17159
0	0	0	0	0	0	3300021504	Environmental	-1,105,956	270,114	11/10/17	spades v. SPAdes version: 3.11.1-check	Illumina HiSeq 2500-1TB	12/24/16	4331	17159
0	0	0	0	0	0	3300021502	Environmental	-1,105,931	270,114	11/10/17	spades v. SPAdes version: 3.11.1-check	Illumina HiSeq 2500-1TB	12/22/16	4331	17157
0	1	1	0	0	0	3300021491	Environmental	-1,105,956	270,114	11/9/17	spades v. SPAdes version: 3.11.1-check	Illumina HiSeq 2500-1TB	12/24/16	4330	17159
0	0	0	0	0	0	3300021469	Environmental	-1,105,956	270,114	11/8/17	spades v. SPAdes version: 3.11.1-check	Illumina HiSeq 2500-1TB	12/24/16	4329	17159
1	0	1	0	0	0	3300021509	Environmental	-1,105,931	270,114	11/10/17	spades v. SPAdes version: 3.11.1-check	Illumina HiSeq 2500-1TB	12/22/16	4331	17157
1	1	1	0	0	0	3300021467	Environmental	-1,105,956	270,114	11/8/17	spades v. SPAdes version: 3.11.1-check	Illumina HiSeq 2500-1TB	12/24/16	4329	17159
0	0	0	0	0	0	3300021590	Environmental	-1,105,956	270,114	11/14/17	spades v. SPAdes version: 3.11.1-check	Illumina HiSeq 2500-1TB	12/24/16	4335	17159
0	0	0	0	0	0	3300021592	Environmental	-1,105,956	270,114	11/14/17	spades v. SPAdes version: 3.11.1-check	Illumina HiSeq 2500-1TB	12/24/16	4335	17159
1	1	1	0	0	0	3300021490	Environmental	-1,105,956	270,114	11/9/17	spades v. SPAdes version: 3.11.1-check	Illumina HiSeq 2500-1TB	12/24/16	4330	17159
0	0	0	0	0	0	3300021489	Environmental	-1,105,956	270,114	11/9/17	spades v. SPAdes version: 3.11.1-check	Illumina HiSeq 2500-1TB	12/24/16	4330	17159
0	0	1	0	0	0	3300021494	Environmental	-1,105,956	270,114	11/9/17	spades v. SPAdes version: 3.11.1-check	Illumina HiSeq 2500-1TB	12/24/16	4330	17159
0	0	0	0	0	0	3300021495	Environmental	-1,105,956	270,114	11/10/17	spades v. SPAdes version: 3.11.1-check	Illumina HiSeq 2500-1TB	12/24/16	4331	17159
0	0	0	0	0	0	3300021506	Environmental	-1,105,956	270,114	11/10/17	spades v. SPAdes version: 3.11.1-check	Illumina HiSeq 2500-1TB	12/24/16	4331	17159
0	0	0	0	0	0	3300021563	Environmental	-1,105,956	270,114	11/13/17	spades v. SPAdes version: 3.11.1-check	Illumina HiSeq 2500-1TB	12/24/16	4334	17159
0	1	1	0	0	0	3300021471	Environmental	-1,105,956	270,114	11/8/17	spades v. SPAdes version: 3.11.1-check	Illumina HiSeq 2500-1TB	12/24/16	4329	17159
0	0	0	0	0	0	3300022170	Environmental	-1,105,956	270,114	12/13/17	spades v. SPAdes version: 3.11.1-check	Illumina HiSeq 2500-1TB	12/24/16	4364	17159
1	1	1	0	0	0	3300021503	Environmental	-1,105,956	270,114	11/10/17	spades v. SPAdes version: 3.11.1-check	Illumina HiSeq 2500-1TB	12/24/16	4331	17159
0	1	1	0	0	0	3300021482	Environmental	-1,105,956	270,114	11/9/17	spades v. SPAdes version: 3.11.1-check	Illumina HiSeq 2500-1TB	12/24/16	4330	17159
1	1	1	0	0	0	3300021484	Environmental	-1,105,956	270,114	11/9/17	spades v. SPAdes version: 3.11.1-check	Illumina HiSeq 2500-1TB	12/24/16	4330	17159
0	0	0	0	0	0	3300021468	Environmental	-1,105,956	270,114	11/8/17	spades v. SPAdes version: 3.11.1-check	Illumina HiSeq 2500-1TB	12/24/16	4329	17159
0	0	0	0	0	0	3300021498	Environmental	-1,105,931	270,114	11/10/17	spades v. SPAdes version: 3.11.1-check	Illumina HiSeq 2500-1TB	12/22/16	4331	17157
1	1	1	0	0	0	3300021486	Environmental	-1,105,956	270,114	11/9/17	spades v. SPAdes version: 3.11.1-check	Illumina HiSeq 2500-1TB	12/24/16	4330	17159
0	0	1	0	0	0	3300022470	Environmental	-1,105,956	270,114	12/21/17	spades v. SPAdes version: 3.11.1-check	Illumina HiSeq 2500-1TB	12/24/16	4372	17159
0	0	0	0	0	0	3300021492	Environmental	-1,105,956	270,114	11/9/17	spades v. SPAdes version: 3.11.1-check	Illumina HiSeq 2500-1TB	12/24/16	4330	17159
0	0	0	0	0	0	3300021499	Environmental	-1,105,956	270,114	11/10/17	spades v. SPAdes version: 3.11.1-check	Illumina HiSeq 2500-1TB	12/24/16	4331	17159
1	0	1	0	0	0	3300021507	Environmental	-1,105,962	270,118	11/10/17	spades v. SPAdes version: 3.11.1-check	Illumina HiSeq 2500-1TB	12/22/16	4331	17157
1	1	1	0	0	0	3300021513	Environmental	-1,105,962	270,118	11/10/17	spades v. SPAdes version: 3.11.1-check	Illumina HiSeq 2500-1TB	12/22/16	4331	17157
1	1	1	0	0	1	3300014914	Environmental	-1,113,798	270,151	3/31/17	MEGAHIT v. MEGAHIT v1.0.6	Illumina HiSeq 2500-1TB	11/30/09	4107	14578
1	0	1	1	1	1	3300013099	Environmental	-1,113,798	270,151	2/9/17	MEGAHIT v. MEGAHIT v1.0.6	Illumina HiSeq 2500-1TB	11/30/09	4057	14578
0	1	1	1	1	1	3300013101	Environmental	-1,113,798	270,151	2/9/17	MEGAHIT v. MEGAHIT v1.0.6	Illumina HiSeq 2500-1TB	11/30/09	4057	14578
1	1	1	1	0	1	3300014913	Environmental	-1,113,798	270,151	3/31/17	MEGAHIT v. MEGAHIT v1.0.6	Illumina HiSeq 2500-1TB	11/30/09	4107	14578
0	0	0	0	0	0	3300014886	Environmental	-1,113,798	270,154	3/31/17	MEGAHIT v. MEGAHIT v1.0.6	Illumina HiSeq 2500-1TB	11/30/09	4107	14578
0	0	1	0	0	0	3300014869	Environmental	-1,113,798	270,154	3/30/17	MEGAHIT v. MEGAHIT v1.0.6	Illumina HiSeq 2500-1TB	12/7/08	4106	14220
1	1	1	0	0	0	3300014911	Environmental	-1,113,798	270,154	3/31/17	MEGAHIT v. MEGAHIT v1.0.6	Illumina HiSeq 2500-1TB	11/30/09	4107	14578
1	1	1	0	0	0	3300014887	Environmental	-1,113,798	270,154	3/31/17	MEGAHIT v. MEGAHIT v1.0.6	Illumina HiSeq 2500-1TB	12/2/09	4107	14580
1	1	1	1	1	1	3300013103	Environmental	-1,113,802	270,183	2/9/17	MEGAHIT v. MEGAHIT v1.0.6	Illumina HiSeq 2500-1TB	12/2/09	4057	14580
0	0	0	1	1	1	3300008222	Environmental	-90.57	27.37	4/2/16	MEGAHIT v. MEGAHIT v1.0.3	Illumina HiSeq 2500-1TB	4/12/15	3744	16537
0	0	0	1	1	1	3300025731	Environmental	-90.57	27.37	4/12/18	spades v. 3.11.1	Illumina HiSeq 2500-1TB	4/12/15	4484	16537
0	0	0	1	1	1	3300025738	Environmental	-90.57	27.37	4/13/18	spades v. 3.11.1	Illumina HiSeq 2500-1TB	4/12/15	4485	16537
0	0	0	1	1	1	3300008226	Environmental	-90.57	27.37	4/2/16	MEGAHIT v. MEGAHIT v1.0.3	Illumina HiSeq 2500-1TB	4/12/15	3744	16537
0	0	0	1	1	1	3300008251	Environmental	-90.57	27.37	4/3/16	MEGAHIT v. MEGAHIT v1.0.3	Illumina HiSeq 2500-1TB	4/12/15	3745	16537
0	0	0	1	1	1	3300025851	Environmental	-90.57	27.37	4/13/18	spades v. 3.11.1	Illumina HiSeq 2500-1TB	4/12/15	4485	16537
0	0	0	1	1	1	3300008252	Environmental	-90.57	27.37	4/3/16	MEGAHIT v. MEGAHIT v1.0.3	Illumina HiSeq 2500-1TB	4/12/15	3745	16537
0	0	0	1	1	1	3300025693	Environmental	-90.57	27.37	4/12/18	spades v. 3.11.1	Illumina HiSeq 2500-1TB	4/12/15	4484	16537
0	0	0	1	1	1	3300008227	Environmental	-90.57	27.37	4/2/16	MEGAHIT v. MEGAHIT v1.0.3	Illumina HiSeq 2500-1TB	4/12/15	3744	16537
0	0	0	1	1	1	3300025670	Environmental	-90.57	27.37	4/12/18	spades v. 3.11.1	Illumina HiSeq 2500-1TB	4/12/15	4484	16537
0	0	0	0	0	0	3300025607	Environmental	-90.57	27.37	4/12/18	spades v. 3.11.1	Illumina HiSeq 2500-1TB	4/12/15	4484	16537
0	0	0	0	0	0	3300008250	Environmental	-90.57	27.37	4/3/16	MEGAHIT v. MEGAHIT v1.0.3	Illumina HiSeq 2500-1TB	4/12/15	3745	16537
0	0	0	0	0	0	3300012075	Host-associated	-81,814	276,206	11/24/16	MEGAHIT v. MEGAHIT v1.0.6	Illumina HiSeq 2500-1TB	5/18/13	3980	15843
0	0	0	0	0	0	3300012079	Host-associated	-818,137	276,213	11/24/16	MEGAHIT v. MEGAHIT v1.0.6	Illumina HiSeq 2500-1TB	5/18/13	3980	15843
0	0	0	0	0	0	3300012098	Host-associated	-818,037	276,228	11/24/16	MEGAHIT v. MEGAHIT v1.0.6	Illumina HiSeq 2500-1TB	11/16/14	3980	16390
0	0	0	0	0	0	3300012069	Host-associated	-818,094	276,228	11/24/16	MEGAHIT v. MEGAHIT v1.0.6	Illumina HiSeq 2500-1TB	11/16/14	3980	16390
0	0	0	0	0	0	3300012055	Host-associated	-818,092	276,231	11/23/16	MEGAHIT v. MEGAHIT v1.0.6	Illumina HiSeq 2500-1TB	11/16/14	3979	16390
0	0	0	0	0	0	2004247003	Environmental	-113,917	2,768,908	12/20/06		Sanger	2/13/05	353	12827
0	0	0	0	0	0	2004247009	Environmental	-113,917	2,768,908	12/20/06		Sanger	2/13/05	353	12827
0	0	0	0	0	0	2004247001	Environmental	-113,917	2,768,908	12/20/06		454	2/13/05	353	12827
0	0	0	0	0	0	2004247008	Environmental	-113,917	2,768,908	12/20/06		Sanger	2/13/05	353	12827
0	0	0	0	0	0	2004247006	Environmental	-113,917	2,768,908	12/20/06		Sanger	2/13/05	353	12827
0	0	0	0	0	0	2004247004	Environmental	-113,917	2,768,908	12/20/06		Sanger	2/13/05	353	12827
0	0	0	0	0	0	2004247002	Environmental	-113,917	2,768,908	12/20/06		Sanger	2/13/05	353	12827
0	0	0	0	0	0	2004247007	Environmental	-113,917	2,768,908	12/20/06		Sanger	2/13/05	353	12827
0	0	0	0	0	0	2004247000	Environmental	-113,917	2,768,908	12/20/06		Sanger	2/13/05	353	12827
0	0	0	0	0	0	2004247005	Environmental	-113,917	2,768,908	12/20/06		Sanger	2/13/05	353	12827
0	0	0	0	0	0	3300012139	Host-associated	-822,846	28,571	11/24/16	MEGAHIT v. MEGAHIT v1.0.6	Illumina HiSeq 2500-1TB	11/15/14	3980	16389
0	0	0	0	0	0	3300012674	Host-associated	-822,546	28,571	12/9/16	MEGAHIT v. MEGAHIT v1.0.6	Illumina HiSeq 2500-1TB	11/15/14	3995	16389
0	0	0	0	0	0	3300012130	Host-associated	-822,848	28,571	11/24/16	MEGAHIT v. MEGAHIT v1.0.6	Illumina HiSeq 2500-1TB	11/15/14	3980	16389
0	0	0	0	0	0	3300012070	Host-associated	-822,848	285,711	11/24/16	MEGAHIT v. MEGAHIT v1.0.6	Illumina HiSeq 2500-1TB	11/15/14	3980	16389
0	0	0	0	0	0	3300011396	Host-associated	-822,846	285,713	11/18/16	MEGAHIT v. MEGAHIT v1.0.6	Illumina HiSeq 2500-1TB	11/15/14	3974	16389
0	0	0	0	0	0	3300002981	Engineered	-806,508	285,853	7/26/14			11/28/07	3128	13845
0	0	0	0	0	0	3300002983	Engineered	-806,508	285,853	7/26/14			6/27/07	3128	13691
0	0	0	0	0	0	3300003363	Engineered	-806,508	285,853	9/22/14			4/24/07	3186	13627
0	0	0	0	0	0	3300002984	Engineered	-806,508	285,853	7/26/14			7/20/07	3128	13714
0	0	0	0	0	0	3300003365	Engineered	-806,508	285,853	9/22/14	SOAPdenovo,newbler,minimus2 v. Version 1.05: testing... 2010,(v2.8 (20120726_1306)),AMOS/3.1.0_1		4/24/07	3186	13627
0	0	0	0	0	0	2081372001	Environmental	-884,375	28,672,222	11/3/10		Illumina	5/29/10	1767	14758
0	0	0	0	0	0	2088090017	Environmental	-884,375	28,672,222	12/15/10		Illumina	5/31/10	1809	14760
0	0	0	0	0	0	2081372003	Environmental	-884,375	28,672,222	11/3/10		Illumina	5/27/10	1767	14756
0	0	0	0	0	0	3300012087	Host-associated	-814,874	287,083	11/24/16	MEGAHIT v. MEGAHIT v1.0.6	Illumina HiSeq 2500-1TB	11/14/14	3980	16388
0	0	0	0	0	0	3300012141	Host-associated	-814,873	28,709	11/24/16	MEGAHIT v. MEGAHIT v1.0.6	Illumina HiSeq 2500-1TB	11/14/14	3980	16388
0	0	0	0	0	0	3300012095	Host-associated	-814,846	287,103	11/24/16	MEGAHIT v. MEGAHIT v1.0.6	Illumina HiSeq 2500-1TB	11/14/14	3980	16388
0	0	0	0	0	0	3300012099	Host-associated	-814,846	287,103	11/24/16	MEGAHIT v. MEGAHIT v1.0.6	Illumina HiSeq 2500-1TB	11/14/14	3980	16388
0	0	0	0	0	0	3300011418	Host-associated	-814,844	287,104	11/19/16	MEGAHIT v. MEGAHIT v1.0.6	Illumina HiSeq 2500-1TB	11/14/14	3975	16388
0	0	0	0	0	0	3300012090	Host-associated	-814,844	287,105	11/24/16	MEGAHIT v. MEGAHIT v1.0.6	Illumina HiSeq 2500-1TB	11/14/14	3980	16388
0	0	0	1	1	1	3300005379	Environmental	-88,466,667	28,716,667	7/5/15	Rnnotater	Illumina	5/27/10	3472	14756
0	0	0	0	0	1	2149837027	Environmental	-88,466,667	28,716,667	4/18/11		Illumina	5/31/10	1933	14760
0	0	0	1	1	1	3300005378	Environmental	-88,466,667	28,716,667	7/5/15	Rnnotater	Illumina	5/31/10	3472	14760
0	0	0	0	0	0	3300005380	Environmental	-88,466,667	28,716,667	7/5/15	Rnnotater	Illumina	5/27/10	3472	14756
0	0	0	0	0	0	3300025037	Environmental	-90,467	28,867	4/8/18	spades v. 3.11.1	Illumina HiSeq 2500-1TB	11/8/14	4480	16382
0	0	0	0	0	0	3300006988	Environmental	-90,467	28,867	12/30/15	MEGAHIT v. MEGAHIT v1.0.3	Illumina HiSeq 2500-1TB	11/8/14	3650	16382
0	0	0	0	0	0	3300006987	Environmental	-90,467	28,867	12/30/15	MEGAHIT v. MEGAHIT v1.0.3	Illumina HiSeq 2500-1TB	11/8/14	3650	16382
0	0	0	0	0	0	3300025093	Environmental	-90,467	28,867	4/8/18	spades v. 3.11.1	Illumina HiSeq 2500-1TB	7/12/15	4480	16628
0	0	0	0	0	0	3300025038	Environmental	-90,467	28,867	4/8/18	spades v. 3.11.1	Illumina HiSeq 2500-1TB	11/8/14	4480	16382
0	0	0	0	0	0	3300006790	Environmental	-90,467	28,867	12/5/15	MEGAHIT v. MEGAHIT v1.0.3	Illumina HiSeq 2500-1TB	7/12/15	3625	16628
0	0	0	0	0	0	3300025057	Environmental	-90,467	28,867	4/8/18	spades v. 3.11.1	Illumina HiSeq 2500-1TB	7/12/15	4480	16628
0	0	0	0	0	0	3300006734	Environmental	-90,467	28,867	12/2/15	MEGAHIT v. MEGAHIT v1.0.3	Illumina HiSeq 2500-1TB	7/12/15	3622	16628
0	0	0	0	0	0	3300001723	Environmental	-236,838	291,475	9/11/13			7/8/11	2810	15163
0	0	0	0	0	0	3300025236	Environmental	-236,838	291,475	4/9/18	spades v. 3.11.1		7/8/11	4481	15163
0	0	0	0	0	0	3300021338	Environmental	-812,145	296,703	11/2/17	spades v. SPAdes version: 3.11.1-check	Illumina HiSeq 2500-1TB	8/14/16	4323	17027
0	0	0	0	0	0	3300021416	Environmental	-812,145	296,703	11/4/17	spades v. SPAdes version: 3.11.1-check	Illumina HiSeq 2500-1TB	8/6/16	4325	17019
0	0	0	0	0	0	3300021414	Environmental	-812,145	296,703	11/3/17	spades v. SPAdes version: 3.11.1-check	Illumina HiSeq 2500-1TB	8/6/16	4324	17019
0	0	0	0	0	0	3300021597	Environmental	-812,145	296,703	11/14/17	spades v. SPAdes version: 3.11.1-check	Illumina HiSeq 2500-1TB	8/6/16	4335	17019
0	0	0	0	0	0	3300021485	Environmental	-812,145	296,703	11/9/17	spades v. SPAdes version: 3.11.1-check	Illumina HiSeq 2500-1TB	8/6/16	4330	17019
0	0	0	0	0	0	3300021343	Environmental	-812,145	296,703	11/2/17	spades v. SPAdes version: 3.11.1-check	Illumina HiSeq 2500-1TB	8/14/16	4323	17027
0	0	0	0	0	0	3300021419	Environmental	-812,145	296,703	11/4/17	spades v. SPAdes version: 3.11.1-check	Illumina HiSeq 2500-1TB	8/14/16	4325	17027
0	0	0	0	0	0	3300021487	Environmental	-812,145	296,703	11/9/17	spades v. SPAdes version: 3.11.1-check	Illumina HiSeq 2500-1TB	8/6/16	4330	17019
0	0	0	0	0	0	3300021410	Environmental	-812,145	296,703	11/3/17	spades v. SPAdes version: 3.11.1-check	Illumina HiSeq 2500-1TB	8/5/16	4324	17018
0	0	0	0	0	0	3300021341	Environmental	-812,145	296,703	11/2/17	spades v. SPAdes version: 3.11.1-check	Illumina HiSeq 2500-1TB	8/14/16	4323	17027
0	0	0	0	0	0	3300021409	Environmental	-812,145	296,703	11/3/17	spades v. SPAdes version: 3.11.1-check	Illumina HiSeq 2500-1TB	8/5/16	4324	17018
0	0	0	0	0	0	3300021417	Environmental	-812,145	296,703	11/4/17	spades v. SPAdes version: 3.11.1-check	Illumina HiSeq 2500-1TB	8/6/16	4325	17019
0	0	0	0	0	0	3300028071	Environmental	-899,778	298,571	5/19/18	spades v. 3.11.1	Illumina HiSeq 2500-1TB	7/20/16	4521	17002
0	0	0	0	0	0	3300024499	Environmental	-899,778	298,571	3/29/18	spades v. 3.11.1	Illumina HiSeq 2500-1TB	7/12/16	4470	16994
0	0	0	0	0	0	3300028067	Environmental	-899,778	298,571	5/19/18	spades v. 3.11.1	Illumina HiSeq 2500-1TB	7/12/16	4521	16994
0	0	0	0	0	0	3300027339	Environmental	-899,778	298,571	5/10/18	spades v. 3.11.1	Illumina HiSeq 2500-1TB	7/20/16	4512	17002
0	0	0	0	0	0	3300024311	Environmental	-899,778	298,571	3/20/18	spades v. 3.11.1	Illumina HiSeq 2500-1TB	7/20/16	4461	17002
0	0	0	0	0	0	3300024276	Environmental	-899,778	298,571	3/16/18	spades v. 3.11.1	Illumina HiSeq 2500-1TB	7/20/16	4457	17002
0	0	0	0	0	0	3300024512	Environmental	-899,778	298,571	3/29/18	spades v. 3.11.1	Illumina HiSeq 2500-1TB	7/12/16	4470	16994
0	0	0	0	0	0	3300027162	Environmental	-899,778	298,571	5/9/18	spades v. 3.11.1	Illumina HiSeq 2500-1TB	7/20/16	4511	17002
0	0	0	0	0	0	3300028269	Environmental	-899,778	298,571	5/28/18	spades v. 3.11.1	Illumina HiSeq 2500-1TB	7/12/16	4530	16994
0	0	0	0	0	0	3300024490	Environmental	-899,778	298,571	3/28/18	spades v. 3.11.1	Illumina HiSeq 2500-1TB	7/12/16	4469	16994
0	0	0	0	0	0	3300024511	Environmental	-899,778	298,571	3/29/18	spades v. 3.11.1	Illumina HiSeq 2500-1TB	7/12/16	4470	16994
0	0	0	0	0	0	3300027079	Environmental	-899,778	298,571	5/8/18	spades v. 3.11.1	Illumina HiSeq 2500-1TB	7/12/16	4510	16994
0	0	0	0	0	0	3300027306	Environmental	-899,778	298,571	5/9/18	spades v. 3.11.1	Illumina HiSeq 2500-1TB	7/20/16	4511	17002
0	0	0	0	0	0	3300028083	Environmental	-899,778	298,571	5/19/18	spades v. 3.11.1	Illumina HiSeq 2500-1TB	7/12/16	4521	16994
0	0	0	0	0	0	3300024278	Environmental	-899,778	298,571	3/16/18	spades v. 3.11.1	Illumina HiSeq 2500-1TB	7/20/16	4457	17002
0	0	0	0	0	0	3300024501	Environmental	-899,778	298,571	3/29/18	spades v. 3.11.1	Illumina HiSeq 2500-1TB	7/20/16	4470	17002
0	0	0	0	0	0	3300028091	Environmental	-899,778	298,571	5/19/18	spades v. 3.11.1	Illumina HiSeq 2500-1TB	7/12/16	4521	16994
0	0	0	0	0	0	3300028265	Environmental	-899,778	298,571	5/28/18	spades v. 3.11.1	Illumina HiSeq 2500-1TB	7/12/16	4530	16994
0	0	0	0	0	0	3300027160	Environmental	-899,778	298,571	5/9/18	spades v. 3.11.1	Illumina HiSeq 2500-1TB	7/12/16	4511	16994
0	0	0	0	0	0	3300024285	Environmental	-899,778	298,571	3/16/18	spades v. 3.11.1	Illumina HiSeq 2500-1TB	7/20/16	4457	17002
0	0	0	0	0	0	3300027157	Environmental	-899,778	298,571	5/9/18	spades v. 3.11.1	Illumina HiSeq 2500-1TB	7/12/16	4511	16994
0	0	0	0	0	0	3300024307	Environmental	-899,778	298,571	3/20/18	spades v. 3.11.1	Illumina HiSeq 2500-1TB	7/20/16	4461	17002
0	0	0	0	0	0	3300024498	Environmental	-899,778	298,571	3/29/18	spades v. 3.11.1	Illumina HiSeq 2500-1TB	7/12/16	4470	16994
0	0	0	0	0	0	3300024491	Environmental	-899,778	298,571	3/28/18	spades v. 3.11.1	Illumina HiSeq 2500-1TB	7/12/16	4469	16994
0	0	0	0	0	0	3300024492	Environmental	-899,778	298,571	3/28/18	spades v. 3.11.1	Illumina HiSeq 2500-1TB	7/12/16	4469	16994
0	0	0	0	0	0	3300024277	Environmental	-899,778	298,571	3/16/18	spades v. 3.11.1	Illumina HiSeq 2500-1TB	7/20/16	4457	17002
0	0	0	0	0	0	3300028066	Environmental	-899,778	298,571	5/19/18	spades v. 3.11.1	Illumina HiSeq 2500-1TB	7/12/16	4521	16994
0	0	0	0	0	0	3300028258	Environmental	-899,778	298,571	5/28/18	spades v. 3.11.1	Illumina HiSeq 2500-1TB	7/20/16	4530	17002
0	0	0	0	0	0	3300024312	Environmental	-899,778	298,571	3/20/18	spades v. 3.11.1	Illumina HiSeq 2500-1TB	7/20/16	4461	17002
0	0	0	0	0	0	3300024282	Environmental	-899,778	298,571	3/16/18	spades v. 3.11.1	Illumina HiSeq 2500-1TB	7/20/16	4457	17002
0	0	0	0	0	0	3300024510	Environmental	-899,778	298,571	3/29/18	spades v. 3.11.1	Illumina HiSeq 2500-1TB	7/12/16	4470	16994
0	0	0	0	0	0	3300028086	Environmental	-899,778	298,571	5/19/18	spades v. 3.11.1	Illumina HiSeq 2500-1TB	7/12/16	4521	16994
0	0	0	0	0	0	3300024494	Environmental	-899,778	298,571	3/28/18	spades v. 3.11.1	Illumina HiSeq 2500-1TB	7/12/16	4469	16994
0	0	0	0	0	0	3300024280	Environmental	-899,778	298,571	3/16/18	spades v. 3.11.1	Illumina HiSeq 2500-1TB	7/20/16	4457	17002
0	0	0	0	0	0	3300001575	Environmental	-23.69	29.97	7/10/13		Illumina HiSeq 2000, Illumina HiSeq 2500	7/7/11	2747	15162
0	0	0	0	0	0	3300001585	Environmental	-23.69	29.97	7/10/13		Illumina HiSeq 2000, Illumina HiSeq 2500	7/7/11	2747	15162
0	0	0	0	0	0	3300025188	Environmental	-23.69	29.97	4/8/18	spades v. 3.11.1	Illumina HiSeq 2000, Illumina HiSeq 2500	7/7/11	4480	15162
0	0	0	0	0	0	3300025240	Environmental	-23.69	29.97	4/9/18	spades v. 3.11.1	Illumina HiSeq 2000, Illumina HiSeq 2500	7/7/11	4481	15162
0	0	0	0	0	0	3300003136	Environmental	-42.12	30-Dec	7/31/14		454 GS FLX	7/27/05	3133	12991
1	1	1	0	0	0	3300017922	Environmental	-102,628	30,238	6/1/17	MEGAHIT v. MEGAHIT v1.0.6	Illumina HiSeq 2500-1TB	5/2/16	4169	16923
1	1	1	0	0	0	3300020032	Environmental	-102,628	30,238	8/11/17	spades v. SPAdes version: 3.10.1	Illumina HiSeq 2500-1TB	3/2/16	4240	16862
1	1	1	0	0	0	3300017923	Environmental	-102,628	30,238	6/1/17	MEGAHIT v. MEGAHIT v1.0.6	Illumina HiSeq 2500-1TB	8/2/16	4169	17015
0	0	0	0	0	0	3300012125	Host-associated	-842,548	303,423	11/24/16	MEGAHIT v. MEGAHIT v1.0.6	Illumina HiSeq 2500-1TB	6/30/16	3980	16982
0	0	0	0	0	0	3300009980	Host-associated	-977,301	30,387	7/7/16	MEGAHIT v. MEGAHIT v1.0.3	Illumina HiSeq 2500-1TB	11/4/14	3840	16378
0	0	0	0	0	0	3300009990	Host-associated	-977,301	30,387	7/7/16	MEGAHIT v. MEGAHIT v1.0.3	Illumina HiSeq 2500-1TB	11/4/14	3840	16378
0	0	0	0	0	0	3300009987	Host-associated	-977,301	30,387	7/7/16	MEGAHIT v. MEGAHIT v1.0.3	Illumina HiSeq 2500-1TB	11/4/14	3840	16378
0	0	0	0	0	0	3300009979	Host-associated	-977,301	30,387	7/7/16	MEGAHIT v. MEGAHIT v1.0.3	Illumina HiSeq 2500-1TB	11/4/14	3840	16378
0	0	0	0	0	0	3300009973	Host-associated	-977,301	30,387	7/7/16	MEGAHIT v. MEGAHIT v1.0.3	Illumina HiSeq 2500-1TB	11/4/14	3840	16378
0	0	0	0	0	0	3300009977	Host-associated	-977,301	30,387	7/7/16	MEGAHIT v. MEGAHIT v1.0.3	Illumina HiSeq 2500-1TB	11/4/14	3840	16378
0	0	0	0	0	0	3300009984	Host-associated	-977,301	30,387	7/7/16	MEGAHIT v. MEGAHIT v1.0.3	Illumina HiSeq 2500-1TB	11/4/14	3840	16378
0	0	0	0	0	0	3300009994	Host-associated	-977,301	30,387	7/7/16	MEGAHIT v. MEGAHIT v1.0.3	Illumina HiSeq 2500-1TB	11/4/14	3840	16378
0	0	0	0	0	0	3300009982	Host-associated	-977,301	30,387	7/7/16	MEGAHIT v. MEGAHIT v1.0.3	Illumina HiSeq 2500-1TB	11/4/14	3840	16378
0	0	0	0	0	0	3300009975	Host-associated	-977,301	30,387	7/7/16	MEGAHIT v. MEGAHIT v1.0.3	Illumina HiSeq 2500-1TB	11/4/14	3840	16378
0	0	0	0	0	0	3300009992	Host-associated	-977,301	30,387	7/7/16	MEGAHIT v. MEGAHIT v1.0.3	Illumina HiSeq 2500-1TB	11/4/14	3840	16378
0	0	0	0	0	0	3300009991	Host-associated	-977,301	30,387	7/7/16	MEGAHIT v. MEGAHIT v1.0.3	Illumina HiSeq 2500-1TB	11/4/14	3840	16378
0	0	0	0	0	0	3300009972	Host-associated	-977,301	30,387	7/7/16	MEGAHIT v. MEGAHIT v1.0.3	Illumina HiSeq 2500-1TB	11/4/14	3840	16378
0	0	0	0	0	0	3300009986	Host-associated	-977,301	30,387	7/7/16	MEGAHIT v. MEGAHIT v1.0.3	Illumina HiSeq 2500-1TB	11/4/14	3840	16378
0	0	0	0	0	0	3300009971	Host-associated	-977,301	30,387	7/7/16	MEGAHIT v. MEGAHIT v1.0.3	Illumina HiSeq 2500-1TB	11/4/14	3840	16378
0	0	0	0	0	0	3300009978	Host-associated	-977,301	30,387	7/7/16	MEGAHIT v. MEGAHIT v1.0.3	Illumina HiSeq 2500-1TB	11/4/14	3840	16378
0	0	0	0	0	0	3300009981	Host-associated	-977,301	30,387	7/7/16	MEGAHIT v. MEGAHIT v1.0.3	Illumina HiSeq 2500-1TB	11/4/14	3840	16378
0	0	0	0	0	0	3300009988	Host-associated	-977,301	30,387	7/7/16	MEGAHIT v. MEGAHIT v1.0.3	Illumina HiSeq 2500-1TB	11/4/14	3840	16378
0	0	0	0	0	0	3300009976	Host-associated	-977,301	30,387	7/7/16	MEGAHIT v. MEGAHIT v1.0.3	Illumina HiSeq 2500-1TB	11/4/14	3840	16378
0	0	0	0	0	0	3300009985	Host-associated	-977,301	30,387	7/7/16	MEGAHIT v. MEGAHIT v1.0.3	Illumina HiSeq 2500-1TB	11/4/14	3840	16378
0	0	0	0	0	0	3300009974	Host-associated	-977,301	30,387	7/7/16	MEGAHIT v. MEGAHIT v1.0.3	Illumina HiSeq 2500-1TB	11/4/14	3840	16378
0	0	0	0	0	0	3300009989	Host-associated	-977,301	30,387	7/7/16	MEGAHIT v. MEGAHIT v1.0.3	Illumina HiSeq 2500-1TB	11/4/14	3840	16378
0	0	0	0	0	0	3300009993	Host-associated	-977,301	30,387	7/7/16	MEGAHIT v. MEGAHIT v1.0.3	Illumina HiSeq 2500-1TB	11/4/14	3840	16378
0	0	0	0	0	0	3300009983	Host-associated	-977,301	30,387	7/7/16	MEGAHIT v. MEGAHIT v1.0.3	Illumina HiSeq 2500-1TB	11/4/14	3840	16378
0	0	0	0	0	0	3300009995	Host-associated	-977,301	30,387	7/7/16	MEGAHIT v. MEGAHIT v1.0.3	Illumina HiSeq 2500-1TB	11/4/14	3840	16378
0	0	0	0	0	0	3300012112	Host-associated	-844,952	304,397	11/24/16	MEGAHIT v. MEGAHIT v1.0.6	Illumina HiSeq 2500-1TB	6/28/16	3980	16980
0	0	0	0	0	0	3300012081	Host-associated	-844,954	304,401	11/24/16	MEGAHIT v. MEGAHIT v1.0.6	Illumina HiSeq 2500-1TB	6/28/16	3980	16980
0	0	0	0	0	0	3300012061	Host-associated	-843,641	304,649	11/23/16	MEGAHIT v. MEGAHIT v1.0.6	Illumina HiSeq 2500-1TB	6/29/16	3979	16981
0	0	0	0	0	0	3300005407	Engineered	-96,341,111	30,620,833	7/13/15	Newbler		11/3/08	3480	14186
0	0	0	0	0	0	2044078008	Engineered	-96,341,111	30,620,833	6/14/14	Newbler		11/3/08	3086	14186
1	1	1	0	0	0	3300009707	Engineered	104.06	30.66	6/22/16	MEGAHIT v. MEGAHIT v1.0.6	Illumina HiSeq 2500-1TB	12/16/15	3825	16785
1	1	1	0	0	0	3300025408	Engineered	104.06	30.66	4/11/18	spades v. 3.11.1	Illumina HiSeq 2500-1TB	12/16/15	4483	16785
1	1	1	0	0	0	3300025393	Engineered	104.06	30.66	4/11/18	spades v. 3.11.1	Illumina HiSeq 2500-1TB	12/16/15	4483	16785
1	1	1	0	0	0	3300009708	Engineered	104.06	30.66	6/22/16	MEGAHIT v. MEGAHIT v1.0.6	Illumina HiSeq 2500-1TB	12/16/15	3825	16785
0	0	0	0	0	0	3300001204	Environmental	-95.15	31.11	3/23/13		Illumina HiSeq 2000, Illumina HiSeq 2500	12/2/12	2638	15676
0	0	0	0	0	0	3300026864	Environmental	-95.15	31.11	5/7/18	spades v. 3.11.1	Illumina HiSeq 2000, Illumina HiSeq 2500	12/2/12	4509	15676
0	0	0	0	0	0	3300001143	Environmental	-95.15	31.11	3/14/13		Illumina HiSeq 2000, Illumina HiSeq 2500	12/2/12	2629	15676
0	0	0	0	0	0	3300001152	Environmental	-95.15	31.11	3/15/13		Illumina HiSeq 2000, Illumina HiSeq 2500	12/2/12	2630	15676
0	0	0	0	0	0	3300001171	Environmental	-95.15	31.11	3/17/13		Illumina HiSeq 2000, Illumina HiSeq 2500	12/2/12	2632	15676
0	0	0	0	0	0	3300026911	Environmental	-95.15	31.11	5/7/18	spades v. 3.11.1	Illumina HiSeq 2000, Illumina HiSeq 2500	12/2/12	4509	15676
0	0	0	0	0	0	3300027266	Environmental	-95.15	31.11	5/9/18	spades v. 3.11.1	Illumina HiSeq 2000, Illumina HiSeq 2500	12/2/12	4511	15676
0	0	0	0	0	0	3300001080	Environmental	-95.15	31.11	3/8/13		Illumina HiSeq 2000, Illumina HiSeq 2500	12/2/12	2623	15676
0	0	0	0	0	0	3300001156	Environmental	-95.15	31.11	3/16/13		Illumina HiSeq 2000, Illumina HiSeq 2500	12/2/12	2631	15676
0	0	0	0	0	0	3300001157	Environmental	-95.15	31.11	3/16/13		Illumina HiSeq 2000, Illumina HiSeq 2500	12/2/12	2631	15676
0	0	0	0	0	0	3300001168	Environmental	-95.15	31.11	3/17/13		Illumina HiSeq 2000, Illumina HiSeq 2500	12/2/12	2632	15676
0	0	0	0	0	0	3300027058	Environmental	-95.15	31.11	5/8/18	spades v. 3.11.1	Illumina HiSeq 2000, Illumina HiSeq 2500	12/2/12	4510	15676
0	0	0	0	0	1	3300001867	Environmental	-95.15	31.11	10/11/13		Illumina HiSeq 2000, Illumina HiSeq 2500	12/2/12	2840	15676
0	0	0	0	0	0	3300001163	Environmental	-95.15	31.11	3/16/13		Illumina HiSeq 2000, Illumina HiSeq 2500	12/2/12	2631	15676
0	0	0	0	0	0	3300001111	Environmental	-95.15	31.11	3/13/13		Illumina HiSeq 2000, Illumina HiSeq 2500	7/3/11	2628	15158
0	0	0	0	0	1	3300027376	Environmental	-95.15	31.11	5/10/18	spades v. 3.11.1	Illumina HiSeq 2000, Illumina HiSeq 2500	12/2/12	4512	15676
0	0	0	0	0	0	3300001079	Environmental	-95.15	31.11	3/7/13		Illumina HiSeq 2000, Illumina HiSeq 2500	12/2/12	2622	15676
0	0	0	0	0	0	3300001140	Environmental	-95.15	31.11	3/14/13		Illumina HiSeq 2000, Illumina HiSeq 2500	12/2/12	2629	15676
0	0	0	0	0	1	3300027576	Environmental	-95.15	31.11	5/10/18	spades v. 3.11.1	Illumina HiSeq 2000, Illumina HiSeq 2500	12/2/12	4512	15676
0	0	0	0	0	0	3300001165	Environmental	-95.15	31.11	3/16/13		Illumina HiSeq 2000, Illumina HiSeq 2500	12/2/12	2631	15676
0	0	0	0	0	0	3300001461	Environmental	-95.15	31.11	6/4/13		Illumina HiSeq 2000, Illumina HiSeq 2500	12/2/12	2711	15676
0	0	0	0	0	1	3300027502	Environmental	-95.15	31.11	5/10/18	spades v. 3.11.1	Illumina HiSeq 2000, Illumina HiSeq 2500	12/2/12	4512	15676
0	0	0	0	0	0	3300001153	Environmental	-95.15	31.11	3/15/13		Illumina HiSeq 2000, Illumina HiSeq 2500	12/2/12	2630	15676
0	0	0	0	0	0	3300001107	Environmental	-95.15	31.11	3/13/13		Illumina HiSeq 2000, Illumina HiSeq 2500	12/2/12	2628	15676
0	0	0	0	0	0	3300001158	Environmental	-95.15	31.11	3/16/13		Illumina HiSeq 2000, Illumina HiSeq 2500	12/2/12	2631	15676
0	0	0	0	0	1	3300027050	Environmental	-95.15	31.11	5/8/18	spades v. 3.11.1	Illumina HiSeq 2000, Illumina HiSeq 2500	12/2/12	4510	15676
0	0	0	0	0	0	3300027548	Environmental	-95.15	31.11	5/10/18	spades v. 3.11.1	Illumina HiSeq 2000, Illumina HiSeq 2500	12/2/12	4512	15676
0	0	0	0	0	0	3300027037	Environmental	-95.15	31.11	5/8/18	spades v. 3.11.1	Illumina HiSeq 2000, Illumina HiSeq 2500	12/2/12	4510	15676
0	0	0	0	0	0	3300001155	Environmental	-95.15	31.11	3/16/13		Illumina HiSeq 2000, Illumina HiSeq 2500	12/2/12	2631	15676
0	0	0	0	0	0	3300027504	Environmental	-95.15	31.11	5/10/18	spades v. 3.11.1	Illumina HiSeq 2000, Illumina HiSeq 2500	12/2/12	4512	15676
0	0	0	0	0	0	3300027517	Environmental	-95.15	31.11	5/10/18	spades v. 3.11.1	Illumina HiSeq 2000, Illumina HiSeq 2500	12/2/12	4512	15676
0	0	0	0	0	0	3300027002	Environmental	-95.15	31.11	5/8/18	spades v. 3.11.1	Illumina HiSeq 2000, Illumina HiSeq 2500	12/2/12	4510	15676
0	0	0	0	0	1	3300027371	Environmental	-95.15	31.11	5/10/18	spades v. 3.11.1	Illumina HiSeq 2000, Illumina HiSeq 2500	12/2/12	4512	15676
0	0	0	0	0	0	3300027061	Environmental	-95.15	31.11	5/8/18	spades v. 3.11.1	Illumina HiSeq 2000, Illumina HiSeq 2500	12/2/12	4510	15676
0	0	0	0	0	0	3300001088	Environmental	-95.15	31.11	3/11/13		Illumina HiSeq 2000, Illumina HiSeq 2500	12/2/12	2626	15676
0	0	0	0	0	0	3300027530	Environmental	-95.15	31.11	5/10/18	spades v. 3.11.1	Illumina HiSeq 2000, Illumina HiSeq 2500	12/2/12	4512	15676
0	0	0	0	0	0	3300001078	Environmental	-95.15	31.11	3/7/13		Illumina HiSeq 2000, Illumina HiSeq 2500	12/2/12	2622	15676
0	0	0	0	0	0	3300001141	Environmental	-95.15	31.11	3/14/13		Illumina HiSeq 2000, Illumina HiSeq 2500	12/2/12	2629	15676
0	0	0	0	0	0	3300001134	Environmental	-95.15	31.11	3/14/13		Illumina HiSeq 2000, Illumina HiSeq 2500	12/2/12	2629	15676
0	0	0	0	0	0	3300001116	Environmental	-95.15	31.11	3/13/13		Illumina HiSeq 2000, Illumina HiSeq 2500	12/2/12	2628	15676
0	0	0	0	0	0	3300027034	Environmental	-95.15	31.11	5/8/18	spades v. 3.11.1	Illumina HiSeq 2000, Illumina HiSeq 2500	12/2/12	4510	15676
0	0	0	0	0	1	3300027071	Environmental	-95.15	31.11	5/8/18	spades v. 3.11.1	Illumina HiSeq 2000, Illumina HiSeq 2500	12/2/12	4510	15676
0	0	0	0	0	0	3300027119	Environmental	-95.15	31.11	5/9/18	spades v. 3.11.1	Illumina HiSeq 2000, Illumina HiSeq 2500	12/2/12	4511	15676
0	0	0	0	0	1	3300027326	Environmental	-95.15	31.11	5/10/18	spades v. 3.11.1	Illumina HiSeq 2000, Illumina HiSeq 2500	7/3/11	4512	15158
0	0	0	0	0	0	3300027817	Environmental	-95.15	31.11	5/12/18	spades v. 3.11.1	Illumina HiSeq 2000, Illumina HiSeq 2500	12/2/12	4514	15676
0	0	0	0	0	0	3300026899	Environmental	-95.15	31.11	5/7/18	spades v. 3.11.1	Illumina HiSeq 2000, Illumina HiSeq 2500	12/2/12	4509	15676
0	0	0	0	0	0	3300027307	Environmental	-95.15	31.11	5/10/18	spades v. 3.11.1	Illumina HiSeq 2000, Illumina HiSeq 2500	12/2/12	4512	15676
0	0	0	1	1	1	3300026372	Environmental	-814,644	313,377	4/19/18	spades v. 3.11.1	Illumina HiSeq 2500-1TB	10/24/16	4491	17098
0	0	0	1	0	1	3300026347	Environmental	-814,644	313,377	4/19/18	spades v. 3.11.1	Illumina HiSeq 2500-1TB	10/24/16	4491	17098
0	1	1	0	1	1	3300026463	Environmental	-814,644	313,377	4/19/18	spades v. 3.11.1	Illumina HiSeq 2500-1TB	7/10/17	4491	17357
0	0	0	1	0	1	3300026370	Environmental	-814,644	313,377	4/19/18	spades v. 3.11.1	Illumina HiSeq 2500-1TB	7/10/17	4491	17357
0	0	0	0	0	1	3300026362	Environmental	-814,644	313,377	4/19/18	spades v. 3.11.1	Illumina HiSeq 2500-1TB	10/24/16	4491	17098
0	0	0	0	1	1	3300026346	Environmental	-814,644	313,377	4/19/18	spades v. 3.11.1	Illumina HiSeq 2500-1TB	7/10/17	4491	17357
0	0	0	0	1	1	3300026349	Environmental	-814,644	313,377	4/19/18	spades v. 3.11.1	Illumina HiSeq 2500-1TB	10/24/16	4491	17098
0	0	1	0	0	1	3300026476	Environmental	-814,644	313,377	4/19/18	spades v. 3.11.1	Illumina HiSeq 2500-1TB	10/24/16	4491	17098
0	0	1	1	1	1	3300026353	Environmental	-814,644	313,377	4/19/18	spades v. 3.11.1	Illumina HiSeq 2500-1TB	7/10/17	4491	17357
0	0	0	0	0	1	3300026344	Environmental	-814,644	313,377	4/19/18	spades v. 3.11.1	Illumina HiSeq 2500-1TB	10/24/16	4491	17098
0	0	1	0	1	1	3300026375	Environmental	-814,644	313,377	4/19/18	spades v. 3.11.1	Illumina HiSeq 2500-1TB	10/24/16	4491	17098
0	1	1	0	0	0	3300026464	Environmental	-814,644	313,377	4/19/18	spades v. 3.11.1	Illumina HiSeq 2500-1TB	7/10/17	4491	17357
0	0	0	0	0	0	3300026501	Environmental	-814,644	313,377	4/19/18	spades v. 3.11.1	Illumina HiSeq 2500-1TB	10/24/16	4491	17098
0	0	0	1	1	1	3300026357	Environmental	-814,644	313,377	4/19/18	spades v. 3.11.1	Illumina HiSeq 2500-1TB	10/24/16	4491	17098
0	0	1	0	0	1	3300026477	Environmental	-814,644	313,377	4/19/18	spades v. 3.11.1	Illumina HiSeq 2500-1TB	10/24/16	4491	17098
0	0	1	0	1	1	3300026492	Environmental	-814,644	313,377	4/19/18	spades v. 3.11.1	Illumina HiSeq 2500-1TB	10/24/16	4491	17098
0	0	0	0	0	0	3300026452	Environmental	-814,644	313,377	4/19/18	spades v. 3.11.1	Illumina HiSeq 2500-1TB	7/10/17	4491	17357
0	0	0	1	1	1	3300026350	Environmental	-814,644	313,377	4/19/18	spades v. 3.11.1	Illumina HiSeq 2500-1TB	7/10/17	4491	17357
0	0	0	0	0	1	3300026485	Environmental	-814,644	313,377	4/19/18	spades v. 3.11.1	Illumina HiSeq 2500-1TB	10/24/16	4491	17098
0	0	0	0	0	1	3300026373	Environmental	-814,644	313,377	4/19/18	spades v. 3.11.1	Illumina HiSeq 2500-1TB	7/10/17	4491	17357
0	0	0	1	0	1	3300026486	Environmental	-814,644	313,377	4/19/18	spades v. 3.11.1	Illumina HiSeq 2500-1TB	7/10/17	4491	17357
0	0	1	1	0	1	3300026348	Environmental	-814,644	313,377	4/19/18	spades v. 3.11.1	Illumina HiSeq 2500-1TB	7/10/17	4491	17357
0	0	0	0	0	0	3300024306	Environmental	-816,053	314,271	3/20/18	spades v. 3.11.1	Illumina HiSeq 2500-1TB	8/24/16	4461	17037
0	0	0	0	0	0	3300024514	Environmental	-816,053	314,271	3/29/18	spades v. 3.11.1	Illumina HiSeq 2500-1TB	9/1/16	4470	17045
0	0	0	0	0	0	3300024352	Environmental	-816,053	314,271	3/21/18	spades v. 3.11.1	Illumina HiSeq 2500-1TB	8/24/16	4462	17037
0	0	0	0	0	0	3300024506	Environmental	-816,053	314,271	3/29/18	spades v. 3.11.1	Illumina HiSeq 2500-1TB	9/1/16	4470	17045
0	0	0	0	0	0	3300026459	Environmental	-816,053	314,271	4/19/18	spades v. 3.11.1	Illumina HiSeq 2500-1TB	9/1/16	4491	17045
0	0	0	0	0	0	3300027396	Environmental	-816,053	314,271	5/10/18	spades v. 3.11.1	Illumina HiSeq 2500-1TB	8/24/16	4512	17037
0	0	0	0	0	0	3300024356	Environmental	-816,053	314,271	3/21/18	spades v. 3.11.1	Illumina HiSeq 2500-1TB	9/1/16	4462	17045
0	0	0	0	0	0	3300024350	Environmental	-816,053	314,271	3/21/18	spades v. 3.11.1	Illumina HiSeq 2500-1TB	9/1/16	4462	17045
0	0	0	0	0	0	3300027503	Environmental	-816,053	314,271	5/10/18	spades v. 3.11.1	Illumina HiSeq 2500-1TB	9/1/16	4512	17045
0	0	0	0	0	0	3300024503	Environmental	-816,053	314,271	3/29/18	spades v. 3.11.1	Illumina HiSeq 2500-1TB	8/24/16	4470	17037
0	0	0	0	0	0	3300027467	Environmental	-816,053	314,271	5/10/18	spades v. 3.11.1	Illumina HiSeq 2500-1TB	8/24/16	4512	17037
0	0	0	0	0	0	3300024298	Environmental	-816,053	314,271	3/17/18	spades v. 3.11.1	Illumina HiSeq 2500-1TB	9/1/16	4458	17045
0	0	0	0	0	0	3300024357	Environmental	-816,053	314,271	3/21/18	spades v. 3.11.1	Illumina HiSeq 2500-1TB	9/1/16	4462	17045
0	0	0	0	0	0	3300028275	Environmental	-816,053	314,271	5/28/18	spades v. 3.11.1	Illumina HiSeq 2500-1TB	9/1/16	4530	17045
0	0	0	0	0	0	3300024495	Environmental	-816,053	314,271	3/28/18	spades v. 3.11.1	Illumina HiSeq 2500-1TB	9/1/16	4469	17045
0	0	0	0	0	0	3300024355	Environmental	-816,053	314,271	3/21/18	spades v. 3.11.1	Illumina HiSeq 2500-1TB	8/24/16	4462	17037
0	0	0	0	0	0	3300024507	Environmental	-816,053	314,271	3/29/18	spades v. 3.11.1	Illumina HiSeq 2500-1TB	9/1/16	4470	17045
0	0	0	0	0	0	3300028103	Environmental	-816,053	314,271	5/19/18	spades v. 3.11.1	Illumina HiSeq 2500-1TB	9/1/16	4521	17045
0	0	0	0	0	1	3300024513	Environmental	-816,053	314,271	3/29/18	spades v. 3.11.1	Illumina HiSeq 2500-1TB	8/24/16	4470	17037
0	0	0	0	0	0	3300024505	Environmental	-816,053	314,271	3/29/18	spades v. 3.11.1	Illumina HiSeq 2500-1TB	8/24/16	4470	17037
0	0	0	0	0	0	3300024351	Environmental	-816,053	314,271	3/21/18	spades v. 3.11.1	Illumina HiSeq 2500-1TB	8/24/16	4462	17037
0	0	0	0	0	0	3300024515	Environmental	-816,053	314,271	3/29/18	spades v. 3.11.1	Illumina HiSeq 2500-1TB	9/1/16	4470	17045
0	0	0	0	0	1	3300024496	Environmental	-816,053	314,271	3/28/18	spades v. 3.11.1	Illumina HiSeq 2500-1TB	8/24/16	4469	17037
0	0	0	0	0	0	3300028073	Environmental	-816,053	314,271	5/19/18	spades v. 3.11.1	Illumina HiSeq 2500-1TB	9/1/16	4521	17045
0	0	0	0	0	0	3300024500	Environmental	-816,053	314,271	3/29/18	spades v. 3.11.1	Illumina HiSeq 2500-1TB	8/24/16	4470	17037
0	0	0	0	0	0	3300024354	Environmental	-816,053	314,271	3/21/18	spades v. 3.11.1	Illumina HiSeq 2500-1TB	9/1/16	4462	17045
0	0	0	0	0	0	3300024504	Environmental	-816,053	314,271	3/29/18	spades v. 3.11.1	Illumina HiSeq 2500-1TB	9/1/16	4470	17045
0	0	0	0	0	0	3300026455	Environmental	-816,053	314,271	4/19/18	spades v. 3.11.1	Illumina HiSeq 2500-1TB	8/24/16	4491	17037
0	0	0	0	0	0	3300024358	Environmental	-816,053	314,271	3/21/18	spades v. 3.11.1	Illumina HiSeq 2500-1TB	9/1/16	4462	17045
0	0	0	0	0	0	3300024509	Environmental	-816,053	314,271	3/29/18	spades v. 3.11.1	Illumina HiSeq 2500-1TB	9/1/16	4470	17045
0	0	0	0	0	0	3300024502	Environmental	-816,053	314,271	3/29/18	spades v. 3.11.1	Illumina HiSeq 2500-1TB	9/1/16	4470	17045
0	0	0	0	0	1	3300024289	Environmental	-816,053	314,271	3/17/18	spades v. 3.11.1	Illumina HiSeq 2500-1TB	8/24/16	4458	17037
0	0	0	0	0	0	3300026473	Environmental	-816,053	314,271	4/19/18	spades v. 3.11.1	Illumina HiSeq 2500-1TB	9/1/16	4491	17045
0	0	0	0	0	0	3300026457	Environmental	-816,053	314,271	4/19/18	spades v. 3.11.1	Illumina HiSeq 2500-1TB	8/24/16	4491	17037
0	0	0	0	0	1	3300026478	Environmental	-816,053	314,271	4/19/18	spades v. 3.11.1	Illumina HiSeq 2500-1TB	8/24/16	4491	17037
0	0	0	0	0	1	3300027541	Environmental	-816,053	314,271	5/10/18	spades v. 3.11.1	Illumina HiSeq 2500-1TB	8/24/16	4512	17037
0	0	0	0	0	0	2044078007	Host-associated	-90.9	31-May	4/26/10	Newbler	454 GS FLX Titanium	8/1/09	1576	14457
0	0	0	0	0	0	2044078006	Host-associated	-90.9	31-May	4/26/10	Newbler	454 GS FLX Titanium	8/1/09	1576	14457
0	0	0	0	0	0	2228664018	Host-associated	-110,001	31,519	11/20/11	Velvet, Newbler, Phrap	Sanger, 454 GS FLX Titanium, Illumina GAIIx	7/23/08	2149	14083
0	0	0	1	1	0	3300018041	Environmental	-81,028	31,972	6/6/17	MEGAHIT v. MEGAHIT v1.0.6	Illumina HiSeq 2500-1TB	4/24/14	4174	16184
0	0	0	1	1	1	3300017818	Environmental	-81,028	31,972	5/17/17	MEGAHIT v. MEGAHIT v1.0.6	Illumina HiSeq 2500-1TB	11/1/14	4154	16375
0	0	0	0	0	0	3300020055	Environmental	-81,028	31,972	8/12/17	spades v. SPAdes version: 3.10.1	Illumina HiSeq 2500-1TB	11/2/14	4241	16376
0	0	0	0	0	0	3300022934	Environmental	-81,028	31,972	2/13/18	spades v. 3.11.1	Illumina HiSeq 2500-1TB	11/2/14	4426	16376
0	0	0	0	0	0	3300018424	Environmental	-81,028	31,972	6/12/17	MEGAHIT v. MEGAHIT v1.0.6	Illumina HiSeq 2500-1TB	7/17/14	4180	16268
0	0	0	0	1	1	3300018415	Environmental	-81,028	31,972	6/11/17	MEGAHIT v. MEGAHIT v1.0.6	Illumina HiSeq 2500-1TB	1/25/15	4179	16460
0	0	0	1	1	1	3300017968	Environmental	-81,028	31,972	6/2/17	MEGAHIT v. MEGAHIT v1.0.6	Illumina HiSeq 2500-1TB	7/17/14	4170	16268
0	0	0	0	0	0	3300018418	Environmental	-81,028	31,972	6/11/17	MEGAHIT v. MEGAHIT v1.0.6	Illumina HiSeq 2500-1TB	11/1/14	4179	16375
0	0	0	0	0	1	3300017958	Environmental	-81,028	31,972	6/2/17	MEGAHIT v. MEGAHIT v1.0.6	Illumina HiSeq 2500-1TB	7/16/14	4170	16267
0	0	0	0	0	0	3300020184	Environmental	-81,028	31,972	8/29/17	spades v. SPAdes version: 3.10.1	Illumina HiSeq 2500-1TB	11/2/14	4258	16376
0	0	1	1	0	0	3300017951	Environmental	-81,028	31,972	6/1/17	MEGAHIT v. MEGAHIT v1.0.6	Illumina HiSeq 2500-1TB	11/2/14	4169	16376
0	0	0	1	1	0	3300022923	Environmental	-81,028	31,972	2/13/18	spades v. 3.11.1	Illumina HiSeq 2500-1TB	1/24/15	4426	16459
0	0	0	0	0	0	3300020601	Environmental	-81,028	31,972	9/13/17	spades v. SPAdes version: 3.10.1	Illumina HiSeq 2500-1TB	1/24/15	4273	16459
0	0	0	0	1	1	3300018048	Environmental	-81,028	31,972	6/6/17	MEGAHIT v. MEGAHIT v1.0.6	Illumina HiSeq 2500-1TB	4/24/14	4174	16184
0	0	0	0	0	0	3300023087	Environmental	-81,028	31,972	2/16/18	spades v. 3.11.1	Illumina HiSeq 2500-1TB	11/1/14	4429	16375
0	0	0	1	1	1	3300022905	Environmental	-81,028	31,972	2/13/18	spades v. 3.11.1	Illumina HiSeq 2500-1TB	1/25/15	4426	16460
0	0	0	0	0	1	3300023173	Environmental	-81,028	31,972	2/17/18	spades v. 3.11.1	Illumina HiSeq 2500-1TB	7/17/14	4430	16268
0	0	0	0	0	0	3300020177	Environmental	-81,028	31,972	8/29/17	spades v. SPAdes version: 3.10.1	Illumina HiSeq 2500-1TB	4/23/14	4258	16183
0	0	0	0	0	0	3300023273	Environmental	-81,028	31,972	2/19/18	spades v. 3.11.1	Illumina HiSeq 2500-1TB	4/23/14	4432	16183
0	0	0	0	0	0	3300018039	Environmental	-81,028	31,972	6/6/17	MEGAHIT v. MEGAHIT v1.0.6	Illumina HiSeq 2500-1TB	7/16/14	4174	16267
0	0	0	0	1	1	3300017949	Environmental	-81,028	31,972	6/1/17	MEGAHIT v. MEGAHIT v1.0.6	Illumina HiSeq 2500-1TB	7/16/14	4169	16267
0	0	0	1	1	1	3300017986	Environmental	-81,028	31,972	6/4/17	MEGAHIT v. MEGAHIT v1.0.6	Illumina HiSeq 2500-1TB	11/1/14	4172	16375
0	0	0	1	1	0	3300022925	Environmental	-81,028	31,972	2/13/18	spades v. 3.11.1	Illumina HiSeq 2500-1TB	1/24/15	4426	16459
0	0	0	0	0	0	3300020174	Environmental	-81,028	31,972	8/29/17	spades v. SPAdes version: 3.10.1	Illumina HiSeq 2500-1TB	4/24/14	4258	16184
0	0	0	0	0	0	3300020207	Environmental	-81,028	31,972	8/29/17	spades v. SPAdes version: 3.10.1	Illumina HiSeq 2500-1TB	11/1/14	4258	16375
0	0	0	1	1	1	3300022900	Environmental	-81,028	31,972	2/12/18	spades v. 3.11.1	Illumina HiSeq 2500-1TB	1/25/15	4425	16460
0	0	0	0	0	0	3300022939	Environmental	-81,028	31,972	2/13/18	spades v. 3.11.1	Illumina HiSeq 2500-1TB	11/2/14	4426	16376
0	0	0	1	0	1	3300017964	Environmental	-81,028	31,972	6/2/17	MEGAHIT v. MEGAHIT v1.0.6	Illumina HiSeq 2500-1TB	7/17/14	4170	16268
0	0	0	0	0	1	3300023116	Environmental	-81,028	31,972	2/16/18	spades v. 3.11.1	Illumina HiSeq 2500-1TB	7/17/14	4429	16268
0	0	0	0	0	0	3300023084	Environmental	-81,028	31,972	2/16/18	spades v. 3.11.1	Illumina HiSeq 2500-1TB	7/16/14	4429	16267
0	0	0	1	1	1	3300022907	Environmental	-81,028	31,972	2/13/18	spades v. 3.11.1	Illumina HiSeq 2500-1TB	1/25/15	4426	16460
0	0	0	0	0	0	3300018428	Environmental	-81,028	31,972	6/12/17	MEGAHIT v. MEGAHIT v1.0.6	Illumina HiSeq 2500-1TB	11/1/14	4180	16375
0	0	0	0	0	0	3300020178	Environmental	-81,028	31,972	8/29/17	spades v. SPAdes version: 3.10.1	Illumina HiSeq 2500-1TB	4/23/14	4258	16183
0	0	0	1	0	0	3300022921	Environmental	-81,028	31,972	2/13/18	spades v. 3.11.1	Illumina HiSeq 2500-1TB	4/24/14	4426	16184
0	0	0	1	0	0	3300022928	Environmental	-81,028	31,972	2/13/18	spades v. 3.11.1	Illumina HiSeq 2500-1TB	1/25/15	4426	16460
0	0	0	0	0	0	3300023176	Environmental	-81,028	31,972	2/17/18	spades v. 3.11.1	Illumina HiSeq 2500-1TB	7/17/14	4430	16268
0	0	0	0	1	0	3300023108	Environmental	-81,028	31,972	2/16/18	spades v. 3.11.1	Illumina HiSeq 2500-1TB	11/1/14	4429	16375
0	0	0	0	0	0	3300020194	Environmental	-81,028	31,972	8/29/17	spades v. SPAdes version: 3.10.1	Illumina HiSeq 2500-1TB	4/23/14	4258	16183
0	0	0	1	1	1	3300019459	Environmental	-81,028	31,972	7/4/17	MEGAHIT v. MEGAHIT v1.0.6	Illumina HiSeq 2500-1TB	1/25/15	4202	16460
0	0	0	1	1	0	3300022909	Environmental	-81,028	31,972	2/13/18	spades v. 3.11.1	Illumina HiSeq 2500-1TB	1/24/15	4426	16459
0	0	0	1	0	1	3300017962	Environmental	-81,028	31,972	6/2/17	MEGAHIT v. MEGAHIT v1.0.6	Illumina HiSeq 2500-1TB	7/16/14	4170	16267
0	0	0	0	0	1	3300023180	Environmental	-81,028	31,972	2/17/18	spades v. 3.11.1	Illumina HiSeq 2500-1TB	7/17/14	4430	16268
0	0	0	1	1	1	3300020052	Environmental	-81,028	31,972	8/12/17	spades v. SPAdes version: 3.10.1	Illumina HiSeq 2500-1TB	1/24/15	4241	16459
0	0	0	0	0	0	3300018421	Environmental	-81,028	31,972	6/11/17	MEGAHIT v. MEGAHIT v1.0.6	Illumina HiSeq 2500-1TB	7/17/14	4179	16268
0	0	0	0	1	1	3300023178	Environmental	-81,028	31,972	2/17/18	spades v. 3.11.1	Illumina HiSeq 2500-1TB	11/1/14	4430	16375
0	0	0	0	0	0	3300020173	Environmental	-81,028	31,972	8/29/17	spades v. SPAdes version: 3.10.1	Illumina HiSeq 2500-1TB	4/24/14	4258	16184
0	0	0	1	0	0	3300017950	Environmental	-81,028	31,972	6/1/17	MEGAHIT v. MEGAHIT v1.0.6	Illumina HiSeq 2500-1TB	4/24/14	4169	16184
0	0	0	0	0	0	3300018423	Environmental	-81,028	31,972	6/12/17	MEGAHIT v. MEGAHIT v1.0.6	Illumina HiSeq 2500-1TB	7/17/14	4180	16268
0	0	0	0	0	0	3300018417	Environmental	-81,028	31,972	6/11/17	MEGAHIT v. MEGAHIT v1.0.6	Illumina HiSeq 2500-1TB	1/24/15	4179	16459
0	0	0	0	0	0	3300020054	Environmental	-81,028	31,972	8/12/17	spades v. SPAdes version: 3.10.1	Illumina HiSeq 2500-1TB	7/17/14	4241	16268
0	0	0	0	1	1	3300023170	Environmental	-81,028	31,972	2/17/18	spades v. 3.11.1	Illumina HiSeq 2500-1TB	7/16/14	4430	16267
0	0	0	0	1	1	3300023172	Environmental	-81,028	31,972	2/17/18	spades v. 3.11.1	Illumina HiSeq 2500-1TB	7/16/14	4430	16267
0	0	0	1	1	1	3300017969	Environmental	-81,028	31,972	6/2/17	MEGAHIT v. MEGAHIT v1.0.6	Illumina HiSeq 2500-1TB	7/16/14	4170	16267
0	0	0	0	0	1	3300018036	Environmental	-81,028	31,972	6/6/17	MEGAHIT v. MEGAHIT v1.0.6	Illumina HiSeq 2500-1TB	4/23/14	4174	16183
0	0	0	1	1	1	3300018410	Environmental	-81,028	31,972	6/11/17	MEGAHIT v. MEGAHIT v1.0.6	Illumina HiSeq 2500-1TB	1/25/15	4179	16460
0	0	0	0	0	0	3300022927	Environmental	-81,028	31,972	2/13/18	spades v. 3.11.1	Illumina HiSeq 2500-1TB	4/24/14	4426	16184
0	0	0	0	0	0	3300022926	Environmental	-81,028	31,972	2/13/18	spades v. 3.11.1	Illumina HiSeq 2500-1TB	4/24/14	4426	16184
0	0	0	0	1	0	3300028115	Environmental	-81,028	31,972	5/19/18	spades v. 3.11.1	Illumina HiSeq 2500-1TB	1/24/15	4521	16459
0	0	0	0	1	1	3300023119	Environmental	-81,028	31,972	2/16/18	spades v. 3.11.1	Illumina HiSeq 2500-1TB	11/1/14	4429	16375
0	0	0	0	0	0	3300020810	Environmental	-81,028	31,972	9/22/17	spades v. SPAdes version: 3.10.1	Illumina HiSeq 2500-1TB	4/23/14	4282	16183
0	0	0	0	0	0	3300020191	Environmental	-81,028	31,972	8/29/17	spades v. SPAdes version: 3.10.1	Illumina HiSeq 2500-1TB	4/24/14	4258	16184
0	0	0	0	0	0	3300020168	Environmental	-81,028	31,972	8/29/17	spades v. SPAdes version: 3.10.1	Illumina HiSeq 2500-1TB	7/17/14	4258	16268
0	0	0	0	0	0	3300022914	Environmental	-81,028	31,972	2/13/18	spades v. 3.11.1	Illumina HiSeq 2500-1TB	7/16/14	4426	16267
0	0	0	0	0	1	3300018049	Environmental	-81,028	31,972	6/6/17	MEGAHIT v. MEGAHIT v1.0.6	Illumina HiSeq 2500-1TB	11/2/14	4174	16376
0	0	0	0	0	0	3300018876	Environmental	-81,028	31,972	6/17/17	MEGAHIT v. MEGAHIT v1.0.6	Illumina HiSeq 2500-1TB	1/25/15	4185	16460
0	0	0	0	1	1	3300023110	Environmental	-81,028	31,972	2/16/18	spades v. 3.11.1	Illumina HiSeq 2500-1TB	11/1/14	4429	16375
0	0	0	1	1	1	3300017956	Environmental	-81,028	31,972	6/2/17	MEGAHIT v. MEGAHIT v1.0.6	Illumina HiSeq 2500-1TB	7/16/14	4170	16267
0	0	0	0	0	0	3300023105	Environmental	-81,028	31,972	2/16/18	spades v. 3.11.1	Illumina HiSeq 2500-1TB	11/2/14	4429	16376
0	0	0	1	1	1	3300024301	Environmental	-81,028	31,972	3/18/18	spades v. 3.11.1	Illumina HiSeq 2500-1TB	1/24/15	4459	16459
0	0	0	0	0	0	3300017967	Environmental	-81,028	31,972	6/2/17	MEGAHIT v. MEGAHIT v1.0.6	Illumina HiSeq 2500-1TB	7/17/14	4170	16268
0	0	0	1	0	1	3300020051	Environmental	-81,028	31,972	8/12/17	spades v. SPAdes version: 3.10.1	Illumina HiSeq 2500-1TB	1/24/15	4241	16459
0	0	0	0	0	0	3300018426	Environmental	-81,028	31,972	6/12/17	MEGAHIT v. MEGAHIT v1.0.6	Illumina HiSeq 2500-1TB	11/1/14	4180	16375
0	0	0	0	0	0	3300020056	Environmental	-81,028	31,972	8/12/17	spades v. SPAdes version: 3.10.1	Illumina HiSeq 2500-1TB	11/2/14	4241	16376
0	0	0	0	0	0	3300023081	Environmental	-81,028	31,972	2/16/18	spades v. 3.11.1	Illumina HiSeq 2500-1TB	7/16/14	4429	16267
0	0	0	1	1	0	3300017985	Environmental	-81,028	31,972	6/4/17	MEGAHIT v. MEGAHIT v1.0.6	Illumina HiSeq 2500-1TB	11/2/14	4172	16376
0	0	0	0	0	0	3300017957	Environmental	-81,028	31,972	6/2/17	MEGAHIT v. MEGAHIT v1.0.6	Illumina HiSeq 2500-1TB	11/1/14	4170	16375
0	0	0	1	1	1	3300022929	Environmental	-81,028	31,972	2/13/18	spades v. 3.11.1	Illumina HiSeq 2500-1TB	1/25/15	4426	16460
0	0	0	1	1	0	3300022922	Environmental	-81,028	31,972	2/13/18	spades v. 3.11.1	Illumina HiSeq 2500-1TB	1/25/15	4426	16460
0	0	0	0	0	1	3300023175	Environmental	-81,028	31,972	2/17/18	spades v. 3.11.1	Illumina HiSeq 2500-1TB	11/1/14	4430	16375
0	0	0	0	0	1	3300023117	Environmental	-81,028	31,972	2/16/18	spades v. 3.11.1	Illumina HiSeq 2500-1TB	7/17/14	4429	16268
0	0	0	0	0	0	3300020189	Environmental	-81,028	31,972	8/29/17	spades v. SPAdes version: 3.10.1	Illumina HiSeq 2500-1TB	7/16/14	4258	16267
0	0	0	0	1	1	3300020176	Environmental	-81,028	31,972	8/29/17	spades v. SPAdes version: 3.10.1	Illumina HiSeq 2500-1TB	1/24/15	4258	16459
0	0	0	0	0	0	3300020053	Environmental	-81,028	31,972	8/12/17	spades v. SPAdes version: 3.10.1	Illumina HiSeq 2500-1TB	4/23/14	4241	16183
0	0	0	0	0	0	3300022937	Environmental	-81,028	31,972	2/13/18	spades v. 3.11.1	Illumina HiSeq 2500-1TB	7/16/14	4426	16267
0	0	0	0	0	0	3300020188	Environmental	-81,028	31,972	8/29/17	spades v. SPAdes version: 3.10.1	Illumina HiSeq 2500-1TB	4/24/14	4258	16184
0	0	0	1	0	0	3300017952	Environmental	-81,028	31,972	6/1/17	MEGAHIT v. MEGAHIT v1.0.6	Illumina HiSeq 2500-1TB	7/16/14	4169	16267
0	0	0	1	1	1	3300017824	Environmental	-81,028	31,972	5/18/17	MEGAHIT v. MEGAHIT v1.0.6	Illumina HiSeq 2500-1TB	1/24/15	4155	16459
0	0	0	1	1	1	3300018413	Environmental	-81,028	31,972	6/11/17	MEGAHIT v. MEGAHIT v1.0.6	Illumina HiSeq 2500-1TB	1/25/15	4179	16460
0	0	0	1	0	1	3300018420	Environmental	-81,028	31,972	6/11/17	MEGAHIT v. MEGAHIT v1.0.6	Illumina HiSeq 2500-1TB	1/25/15	4179	16460
0	0	0	1	0	1	3300018416	Environmental	-81,028	31,972	6/11/17	MEGAHIT v. MEGAHIT v1.0.6	Illumina HiSeq 2500-1TB	1/24/15	4179	16459
0	0	0	0	0	1	3300023115	Environmental	-81,028	31,972	2/16/18	spades v. 3.11.1	Illumina HiSeq 2500-1TB	7/17/14	4429	16268
0	0	0	0	0	1	3300022935	Environmental	-81,028	31,972	2/13/18	spades v. 3.11.1	Illumina HiSeq 2500-1TB	7/16/14	4426	16267
0	0	0	0	0	0	3300025187	Environmental	-17.26	32.08	4/8/18	spades v. 3.11.1	Illumina HiSeq 2000, Illumina HiSeq 2500	7/9/11	4480	15164
0	0	0	0	0	0	3300000982	Environmental	-17.26	32.08	3/1/13		Illumina HiSeq 2000, Illumina HiSeq 2500	7/9/11	2616	15164
0	0	0	0	0	0	3300025269	Environmental	-17.26	32.08	4/9/18	spades v. 3.11.1	Illumina HiSeq 2000, Illumina HiSeq 2500	7/9/11	4481	15164
0	0	0	0	0	0	3300001123	Environmental	-17.26	32.08	3/13/13		Illumina HiSeq 2000, Illumina HiSeq 2500	7/9/11	2628	15164
0	0	0	0	0	0	3300012066	Host-associated	-82,122	32,545	11/24/16	MEGAHIT v. MEGAHIT v1.0.6	Illumina HiSeq 2500-1TB	5/6/15	3980	16561
0	0	0	0	0	0	3300012076	Host-associated	-821,226	325,453	11/24/16	MEGAHIT v. MEGAHIT v1.0.6	Illumina HiSeq 2500-1TB	5/6/15	3980	16561
0	0	0	0	0	0	3300012138	Host-associated	-821,221	325,454	11/24/16	MEGAHIT v. MEGAHIT v1.0.6	Illumina HiSeq 2500-1TB	5/6/15	3980	16561
0	0	0	0	0	0	3300011394	Host-associated	-821,221	325,455	11/18/16	MEGAHIT v. MEGAHIT v1.0.6	Illumina HiSeq 2500-1TB	5/6/15	3974	16561
0	0	0	0	0	0	3300012123	Host-associated	-821,225	325,456	11/24/16	MEGAHIT v. MEGAHIT v1.0.6	Illumina HiSeq 2500-1TB	5/6/15	3980	16561
0	0	0	0	0	0	3300028002	Environmental	-1,108,509	325,788	5/15/18	spades v. 3.11.1	Illumina HiSeq 2500-1TB	11/8/16	4517	17113
0	0	0	0	0	0	3300028000	Environmental	-1,108,509	325,788	5/15/18	spades v. 3.11.1	Illumina HiSeq 2500-1TB	12/21/16	4517	17156
0	0	0	0	0	0	3300028104	Environmental	-1,108,509	325,788	5/19/18	spades v. 3.11.1	Illumina HiSeq 2500-1TB	11/8/16	4521	17113
0	0	0	0	0	0	3300028038	Environmental	-1,108,509	325,788	5/17/18	spades v. 3.11.1	Illumina HiSeq 2500-1TB	11/8/16	4519	17113
0	0	0	0	0	0	3300028041	Environmental	-1,108,509	325,788	5/17/18	spades v. 3.11.1	Illumina HiSeq 2500-1TB	12/21/16	4519	17156
0	0	0	0	1	0	3300028006	Environmental	-1,108,509	325,788	5/15/18	spades v. 3.11.1	Illumina HiSeq 2500-1TB	11/8/16	4517	17113
0	0	0	0	0	0	3300027998	Environmental	-1,108,509	325,788	5/15/18	spades v. 3.11.1	Illumina HiSeq 2500-1TB	12/21/16	4517	17156
0	0	0	0	0	0	3300026378	Environmental	-1,108,509	325,788	4/19/18	spades v. 3.11.1	Illumina HiSeq 2500-1TB	12/21/16	4491	17156
0	0	0	0	0	0	3300028003	Environmental	-1,108,509	325,788	5/15/18	spades v. 3.11.1	Illumina HiSeq 2500-1TB	11/8/16	4517	17113
0	0	0	0	0	0	3300028001	Environmental	-1,108,509	325,788	5/15/18	spades v. 3.11.1	Illumina HiSeq 2500-1TB	11/8/16	4517	17113
0	0	0	0	0	0	3300028007	Environmental	-1,108,509	325,788	5/16/18	spades v. 3.11.1	Illumina HiSeq 2500-1TB	12/21/16	4518	17156
0	0	0	0	0	0	3300028244	Environmental	-1,108,512	325,789	5/28/18	spades v. 3.11.1	Illumina HiSeq 2500-1TB	12/21/16	4530	17156
0	0	0	0	0	0	3300028004	Environmental	-1,108,512	325,789	5/15/18	spades v. 3.11.1	Illumina HiSeq 2500-1TB	11/8/16	4517	17113
0	0	0	0	0	0	3300028040	Environmental	-1,108,512	325,789	5/17/18	spades v. 3.11.1	Illumina HiSeq 2500-1TB	11/8/16	4519	17113
0	0	0	0	0	0	3300027999	Environmental	-1,108,512	325,789	5/15/18	spades v. 3.11.1	Illumina HiSeq 2500-1TB	12/21/16	4517	17156
0	0	0	0	0	0	3300028059	Environmental	-1,108,512	325,789	5/19/18	spades v. 3.11.1	Illumina HiSeq 2500-1TB	12/21/16	4521	17156
0	0	0	0	0	0	3300028005	Environmental	-1,108,512	325,789	5/15/18	spades v. 3.11.1	Illumina HiSeq 2500-1TB	11/8/16	4517	17113
0	0	0	0	0	0	3300012153	Host-associated	-819,512	328,826	11/24/16	MEGAHIT v. MEGAHIT v1.0.6	Illumina HiSeq 2500-1TB	5/8/15	3980	16563
0	0	0	0	0	0	3300012073	Host-associated	-819,512	328,826	11/24/16	MEGAHIT v. MEGAHIT v1.0.6	Illumina HiSeq 2500-1TB	5/8/15	3980	16563
0	0	0	0	0	0	3300012135	Host-associated	-819,512	328,826	11/24/16	MEGAHIT v. MEGAHIT v1.0.6	Illumina HiSeq 2500-1TB	5/9/15	3980	16564
0	0	0	0	0	0	3300012117	Host-associated	-819,512	328,827	11/24/16	MEGAHIT v. MEGAHIT v1.0.6	Illumina HiSeq 2500-1TB	5/8/15	3980	16563
0	0	0	0	0	0	3300011401	Host-associated	-818,997	330,108	11/18/16	MEGAHIT v. MEGAHIT v1.0.6	Illumina HiSeq 2500-1TB	5/9/15	3974	16564
0	0	0	0	0	0	3300012071	Host-associated	-818,997	330,108	11/24/16	MEGAHIT v. MEGAHIT v1.0.6	Illumina HiSeq 2500-1TB	5/9/15	3980	16564
0	0	0	0	0	0	3300012105	Host-associated	-818,995	330,113	11/24/16	MEGAHIT v. MEGAHIT v1.0.6	Illumina HiSeq 2500-1TB	5/9/15	3980	16564
0	0	0	0	0	0	3300012136	Host-associated	-818,994	330,113	11/24/16	MEGAHIT v. MEGAHIT v1.0.6	Illumina HiSeq 2500-1TB	5/9/15	3980	16564
0	0	0	1	1	1	3300029651	Environmental	-1,163,577,702	330,544,457	9/18/18	spades v. 3.11.1	Illumina HiSeq 2500-1TB	2/1/18	4643	17563
0	0	0	0	0	0	3300012132	Host-associated	-817,714	330,837	11/24/16	MEGAHIT v. MEGAHIT v1.0.6	Illumina HiSeq 2500-1TB	5/7/15	3980	16562
0	0	0	0	0	1	3300012180	Host-associated	-817,708	330,837	11/25/16	MEGAHIT v. MEGAHIT v1.0.6	Illumina HiSeq 2500-1TB	5/6/15	3981	16561
0	0	0	0	0	0	3300012124	Host-associated	-817,707	330,837	11/24/16	MEGAHIT v. MEGAHIT v1.0.6	Illumina HiSeq 2500-1TB	5/7/15	3980	16562
0	0	0	0	0	0	3300012064	Host-associated	-81,771	330,838	11/24/16	MEGAHIT v. MEGAHIT v1.0.6	Illumina HiSeq 2500-1TB	5/7/15	3980	16562
0	0	0	0	0	0	3300012072	Host-associated	-817,702	330,838	11/24/16	MEGAHIT v. MEGAHIT v1.0.6	Illumina HiSeq 2500-1TB	5/7/15	3980	16562
0	0	0	0	0	0	3300012067	Host-associated	-817,699	330,839	11/24/16	MEGAHIT v. MEGAHIT v1.0.6	Illumina HiSeq 2500-1TB	5/7/15	3980	16562
0	0	0	1	1	1	3300028449	Environmental	-1,172,697	331,992	6/29/18	spades v. 3.11.1	Illumina HiSeq 2500-1TB	1/1/18	4562	17532
0	0	0	1	1	1	3300028444	Environmental	-1,172,697	331,992	6/29/18	spades v. 3.11.1	Illumina HiSeq 2500-1TB	1/1/18	4562	17532
0	0	0	0	0	0	2001200003	Environmental	-119.22	33.3	12/20/06		Sanger	NA	353	NA
0	0	0	0	0	0	2001200002	Environmental	-119.22	33.3	12/20/06		Sanger	NA	353	NA
0	0	0	0	0	0	3300017990	Environmental	-115.8	33.3	6/4/17	MEGAHIT v. MEGAHIT v1.0.6	Illumina HiSeq 2500-1TB	7/30/10	4172	14820
0	0	0	0	0	0	3300017971	Environmental	-115.8	33.3	6/2/17	MEGAHIT v. MEGAHIT v1.0.6	Illumina HiSeq 2500-1TB	7/30/10	4170	14820
0	0	0	0	0	0	3300017992	Environmental	-115.8	33.3	6/5/17	MEGAHIT v. MEGAHIT v1.0.6	Illumina HiSeq 2500-1TB	7/30/10	4173	14820
0	0	0	0	0	0	3300017963	Environmental	-115.8	33.3	6/2/17	MEGAHIT v. MEGAHIT v1.0.6	Illumina HiSeq 2500-1TB	7/30/10	4170	14820
0	0	0	0	0	0	3300021062	Environmental	-1,162,547	333,049	10/3/17	spades v. SPAdes version: 3.10.1	Illumina HiSeq 2500-1TB	5/30/16	4293	16951
0	0	0	1	1	1	3300020215	Environmental	-1,162,547	333,049	8/29/17	spades v. SPAdes version: 3.10.1	Illumina HiSeq 2500-1TB	5/30/16	4258	16951
0	0	0	1	1	1	3300020181	Environmental	-1,162,547	333,049	8/29/17	spades v. SPAdes version: 3.10.1	Illumina HiSeq 2500-1TB	5/30/16	4258	16951
0	0	0	1	1	1	3300021184	Environmental	-1,162,547	333,049	10/19/17	spades v. SPAdes version: 3.10.1	Illumina HiSeq 2500-1TB	5/30/16	4309	16951
0	0	0	1	1	1	3300020131	Environmental	-1,162,547	333,049	8/29/17	spades v. SPAdes version: 3.10.1	Illumina HiSeq 2500-1TB	5/30/16	4258	16951
0	0	0	1	1	1	3300020152	Environmental	-1,162,547	333,049	8/29/17	spades v. SPAdes version: 3.10.1	Illumina HiSeq 2500-1TB	5/30/16	4258	16951
0	0	0	0	0	0	3300020202	Environmental	-1,162,547	333,049	8/29/17	spades v. SPAdes version: 3.10.1	Illumina HiSeq 2500-1TB	5/30/16	4258	16951
0	0	0	0	0	0	3300021061	Environmental	-1,162,547	333,049	10/3/17	spades v. SPAdes version: 3.10.1	Illumina HiSeq 2500-1TB	5/30/16	4293	16951
0	0	0	0	0	0	3300020156	Environmental	-1,162,547	333,049	8/29/17	spades v. SPAdes version: 3.10.1	Illumina HiSeq 2500-1TB	5/30/16	4258	16951
0	0	0	1	1	1	3300020154	Environmental	-1,162,547	333,049	8/29/17	spades v. SPAdes version: 3.10.1	Illumina HiSeq 2500-1TB	5/30/16	4258	16951
0	0	0	1	1	1	3300028439	Environmental	-1,162,548	33,305	6/29/18	spades v. 3.11.1	Illumina HiSeq 2500-1TB	1/1/18	4562	17532
0	0	0	1	1	1	3300021066	Environmental	-1,162,547	33,305	10/3/17	spades v. SPAdes version: 3.10.1	Illumina HiSeq 2500-1TB	5/30/16	4293	16951
0	0	0	1	0	1	3300028432	Environmental	-1,162,548	33,305	6/27/18	spades v. 3.11.1	Illumina HiSeq 2500-1TB	1/1/18	4560	17532
0	0	0	1	0	1	3300028437	Environmental	-1,162,548	33,305	6/29/18	spades v. 3.11.1	Illumina HiSeq 2500-1TB	1/1/18	4562	17532
0	0	0	1	1	1	3300028440	Environmental	-1,162,548	33,305	6/29/18	spades v. 3.11.1	Illumina HiSeq 2500-1TB	1/1/18	4562	17532
0	0	0	1	1	1	3300028438	Environmental	-1,162,548	33,305	6/29/18	spades v. 3.11.1	Illumina HiSeq 2500-1TB	1/1/18	4562	17532
0	0	0	1	1	1	3300028331	Environmental	-1,162,548	33,305	6/6/18	spades v. 3.11.1	Illumina HiSeq 2500-1TB	1/1/18	4539	17532
0	0	0	1	1	1	3300020147	Environmental	-1,162,547	33,305	8/29/17	spades v. SPAdes version: 3.10.1	Illumina HiSeq 2500-1TB	5/30/16	4258	16951
0	0	0	0	0	0	3300024426	Environmental	-1,162,547	33,305	3/25/18	spades v. 3.11.1	Illumina HiSeq 2500-1TB	5/30/16	4466	16951
0	0	0	0	0	0	3300024430	Environmental	-1,162,547	33,305	3/25/18	spades v. 3.11.1	Illumina HiSeq 2500-1TB	5/30/16	4466	16951
0	0	0	0	0	0	3300021067	Environmental	-1,162,547	33,305	10/3/17	spades v. SPAdes version: 3.10.1	Illumina HiSeq 2500-1TB	5/30/16	4293	16951
0	0	0	0	0	0	3300028441	Environmental	-1,162,548	33,305	6/29/18	spades v. 3.11.1	Illumina HiSeq 2500-1TB	1/1/18	4562	17532
0	0	0	1	0	1	3300028431	Environmental	-1,162,548	33,305	6/27/18	spades v. 3.11.1	Illumina HiSeq 2500-1TB	1/1/18	4560	17532
0	0	0	0	0	0	3300020146	Environmental	-1,162,547	33,305	8/29/17	spades v. SPAdes version: 3.10.1	Illumina HiSeq 2500-1TB	5/30/16	4258	16951
0	0	0	1	1	1	3300021057	Environmental	-1,162,547	33,305	10/2/17	spades v. SPAdes version: 3.10.1	Illumina HiSeq 2500-1TB	5/30/16	4292	16951
0	0	0	1	1	1	3300028447	Environmental	-1,162,548	33,305	6/29/18	spades v. 3.11.1	Illumina HiSeq 2500-1TB	1/1/18	4562	17532
0	0	0	0	0	0	3300017991	Environmental	-1,159,166	334,166	6/5/17	MEGAHIT v. MEGAHIT v1.0.6	Illumina HiSeq 2500-1TB	7/30/10	4173	14820
0	0	0	0	0	0	3300018080	Environmental	-1,159,166	334,166	6/7/17	MEGAHIT v. MEGAHIT v1.0.6	Illumina HiSeq 2500-1TB	7/30/10	4175	14820
0	0	0	0	0	0	3300017960	Environmental	-1,159,166	334,166	6/2/17	MEGAHIT v. MEGAHIT v1.0.6	Illumina HiSeq 2500-1TB	7/30/10	4170	14820
1	0	0	0	0	0	3300017989	Environmental	-1,159,166	334,166	6/4/17	MEGAHIT v. MEGAHIT v1.0.6	Illumina HiSeq 2500-1TB	7/30/10	4172	14820
0	0	0	0	0	0	3300018065	Environmental	-1,159,166	334,166	6/12/17	MEGAHIT v. MEGAHIT v1.0.6	Illumina HiSeq 2500-1TB	7/30/10	4180	14820
0	1	0	0	0	0	3300017987	Environmental	-1,159,166	334,166	6/4/17	MEGAHIT v. MEGAHIT v1.0.6	Illumina HiSeq 2500-1TB	7/30/10	4172	14820
0	0	0	0	0	0	3300018465	Environmental	-1,091,397	335,944	6/12/17	MEGAHIT v. MEGAHIT v1.0.6	Illumina HiSeq 2500-1TB	5/1/12	4180	15461
0	0	0	1	1	1	3300018466	Environmental	-1,091,397	335,944	6/12/17	MEGAHIT v. MEGAHIT v1.0.6	Illumina HiSeq 2500-1TB	5/1/12	4180	15461
0	0	0	0	0	0	3300028585	Environmental	-1,177,042	337,416	7/19/18	spades v. 3.11.1	Illumina NovaSeq, Illumina HiSeq 2500-1TB	1/25/18	4582	17556
0	0	0	0	0	0	3300028588	Environmental	-1,177,042	337,416	7/19/18	spades v. 3.11.1	Illumina NovaSeq, Illumina HiSeq 2500-1TB	1/25/18	4582	17556
0	0	0	0	0	0	3300028586	Environmental	-1,177,043	337,417	7/19/18	spades v. 3.11.1	Illumina NovaSeq, Illumina HiSeq 2500-1TB	1/25/18	4582	17556
0	0	0	0	0	0	3300001595	Environmental	-1,177,032	33,742	7/18/13		Illumina HiSeq 2000, Illumina HiSeq 2500	2/28/11	2755	15033
1	1	1	0	0	0	3300009693	Engineered	-118.28	33.8	6/21/16	MEGAHIT v. MEGAHIT v1.0.3	Illumina HiSeq 2500-1TB	4/22/15	3824	16547
1	1	1	0	0	0	3300025856	Engineered	-118.28	33.8	4/13/18	spades v. 3.11.1	Illumina HiSeq 2500-1TB	4/22/15	4485	16547
0	0	0	0	0	1	3300006755	Environmental	-834,195	338,834	12/3/15	MEGAHIT v. MEGAHIT v1.0.3	Illumina HiSeq 2500-1TB, Illumina HiSeq 2500-Rapid	6/18/14	3623	16239
0	0	0	0	0	0	3300006851	Environmental	-834,195	338,834	12/15/15	MEGAHIT v. MEGAHIT v0.1.3	Illumina HiSeq 2500-1TB, Illumina HiSeq 2500-Rapid	4/1/12	3635	15431
0	0	0	0	0	0	3300006879	Environmental	-834,195	338,834	12/19/15	MEGAHIT v. MEGAHIT v0.1.3	Illumina HiSeq 2500-1TB, Illumina HiSeq 2500-Rapid	4/1/14	3639	16161
0	0	0	0	0	0	3300027725	Environmental	-834,195	338,834	5/11/18	spades v. 3.11.1	Illumina HiSeq 2500-1TB, Illumina HiSeq 2500-Rapid	6/18/14	4513	16239
0	0	0	0	0	0	3300027787	Environmental	-834,195	338,834	5/12/18	spades v. 3.11.1	Illumina HiSeq 2500-1TB, Illumina HiSeq 2500-Rapid	6/18/14	4514	16239
0	0	0	0	0	0	3300006806	Environmental	-834,195	338,834	12/7/15	MEGAHIT v. MEGAHIT v1.0.3	Illumina HiSeq 2500-1TB, Illumina HiSeq 2500-Rapid	6/18/14	3627	16239
0	0	0	0	0	0	3300006804	Environmental	-834,195	338,834	12/6/15	MEGAHIT v. MEGAHIT v1.0.3	Illumina HiSeq 2500-1TB, Illumina HiSeq 2500-Rapid	6/18/14	3626	16239
0	0	0	0	0	0	3300027653	Environmental	-834,195	338,834	5/11/18	spades v. 3.11.1	Illumina HiSeq 2500-1TB, Illumina HiSeq 2500-Rapid	4/1/12	4513	15431
0	0	0	0	0	0	3300027775	Environmental	-834,195	338,834	5/12/18	spades v. 3.11.1	Illumina HiSeq 2500-1TB, Illumina HiSeq 2500-Rapid	6/18/14	4514	16239
0	0	0	0	0	0	3300006954	Environmental	-834,195	338,834	12/28/15	MEGAHIT v. MEGAHIT v1.0.3	Illumina HiSeq 2500-1TB, Illumina HiSeq 2500-Rapid	6/18/14	3648	16239
0	0	0	0	0	0	3300027765	Environmental	-834,195	338,834	5/11/18	spades v. 3.11.1	Illumina HiSeq 2500-1TB, Illumina HiSeq 2500-Rapid	6/18/14	4513	16239
0	0	0	1	0	1	3300021438	Environmental	-835,226	339,255	11/7/17	spades v. SPAdes version: 3.11.1-check	Illumina HiSeq 2500-1TB	6/12/17	4328	17329
0	0	0	1	1	1	3300022746	Environmental	-835,226	339,255	1/27/18	spades v. SPAdes version: 3.11.1-check	Illumina HiSeq 2500-1TB	8/29/17	4409	17407
0	0	0	1	1	1	3300022747	Environmental	-834,268	339,263	1/27/18	spades v. SPAdes version: 3.11.1-check	Illumina HiSeq 2500-1TB	8/29/17	4409	17407
0	0	0	0	0	1	3300021956	Environmental	-834,268	339,263	11/21/17	spades v. SPAdes version: 3.11.1-check	Illumina HiSeq 2500-1TB	6/12/17	4342	17329
0	0	0	0	1	1	3300021952	Environmental	-834,611	339,266	11/21/17	spades v. SPAdes version: 3.11.1-check	Illumina HiSeq 2500-1TB	6/12/17	4342	17329
0	0	0	1	1	1	3300022748	Environmental	-834,611	339,266	1/27/18	spades v. SPAdes version: 3.11.1-check	Illumina HiSeq 2500-1TB	8/29/17	4409	17407
1	0	1	0	0	0	3300021440	Environmental	-835,517	339,301	11/7/17	spades v. SPAdes version: 3.11.1-check	Illumina HiSeq 2500-1TB	6/12/17	4328	17329
0	0	0	0	0	0	3300022744	Environmental	-835,517	339,301	1/27/18	spades v. SPAdes version: 3.11.1-check	Illumina HiSeq 2500-1TB	8/29/17	4409	17407
0	0	1	0	0	0	3300022743	Environmental	-835,573	339,363	1/27/18	spades v. SPAdes version: 3.11.1-check	Illumina HiSeq 2500-1TB	8/29/17	4409	17407
0	0	0	0	0	0	3300021579	Environmental	-835,573	339,363	11/13/17	spades v. SPAdes version: 3.11.1-check	Illumina HiSeq 2500-1TB	6/12/17	4334	17329
0	0	0	0	0	0	3300021437	Environmental	-835,607	339,406	11/6/17	spades v. SPAdes version: 3.11.1-check	Illumina HiSeq 2500-1TB	6/12/17	4327	17329
0	0	0	0	0	0	3300022745	Environmental	-835,607	339,406	1/27/18	spades v. SPAdes version: 3.11.1-check	Illumina HiSeq 2500-1TB	8/29/17	4409	17407
0	0	0	0	0	0	3300022740	Host-associated	-1,184,673	340,136	1/27/18	spades v. SPAdes version: 3.11.1-check	Illumina HiSeq 2500-1TB	7/10/17	4409	17357
0	0	0	0	0	0	3300022739	Host-associated	-1,184,673	340,136	1/27/18	spades v. SPAdes version: 3.11.1-check	Illumina HiSeq 2500-1TB	7/10/17	4409	17357
0	0	0	0	0	0	3300028018	Environmental	27,821	340,321	5/16/18	spades v. 3.11.1	Illumina HiSeq 2500-1TB	9/11/09	4518	14498
0	0	0	0	0	0	3300028022	Environmental	27,821	340,321	5/16/18	spades v. 3.11.1	Illumina HiSeq 2500-1TB	9/11/09	4518	14498
0	0	0	0	0	0	3300028039	Environmental	27,821	340,321	5/17/18	spades v. 3.11.1	Illumina HiSeq 2500-1TB	9/11/09	4519	14498
0	0	0	0	0	0	3300028448	Environmental	27,821	340,321	6/29/18	spades v. 3.11.1	Illumina HiSeq 2500-1TB	9/11/09	4562	14498
0	0	0	0	0	0	3300021321	Host-associated	-118.44	34.06	11/2/17	spades v. SPAdes version: 3.11.1-check	Illumina HiSeq 2500-1TB	8/3/17	4323	17381
0	0	0	0	0	0	3300021324	Host-associated	-118.44	34.06	11/2/17	spades v. SPAdes version: 3.11.1-check	Illumina HiSeq 2500-1TB	8/3/17	4323	17381
0	0	0	0	0	0	3300021320	Host-associated	-118.44	34.06	11/2/17	spades v. SPAdes version: 3.11.1-check	Illumina HiSeq 2500-1TB	8/3/17	4323	17381
0	0	0	0	0	0	3300021327	Host-associated	-118.44	34.06	11/2/17	spades v. SPAdes version: 3.11.1-check	Illumina HiSeq 2500-1TB	8/3/17	4323	17381
0	0	0	0	0	0	3300006948	Host-associated	-1,184,441	340,722	12/27/15	MEGAHIT v. MEGAHIT v1.0.3	Illumina HiSeq 2500-1TB	9/2/15	3647	16680
0	0	0	0	0	0	3300006941	Host-associated	-1,184,441	340,722	12/27/15	MEGAHIT v. MEGAHIT v1.0.3	Illumina HiSeq 2500-1TB	8/18/15	3647	16665
0	0	0	0	0	0	3300027666	Host-associated	-1,184,441	340,722	5/11/18	spades v. 3.11.1	Illumina HiSeq 2500-1TB	9/2/15	4513	16680
0	0	0	0	0	0	3300027111	Host-associated	-1,184,441	340,722	5/17/18	spades v. 3.11.1	Illumina HiSeq 2500-1TB	NA	4519	NA
0	0	0	0	0	0	3300027296	Host-associated	-1,184,441	340,722	5/9/18	spades v. 3.11.1	Illumina HiSeq 2500-1TB	8/18/15	4511	16665
0	0	0	0	0	0	3300027357	Host-associated	-1,184,441	340,722	5/10/18	spades v. 3.11.1	Illumina HiSeq 2500-1TB	8/18/15	4512	16665
0	0	0	0	0	0	3300006942	Host-associated	-1,184,441	340,722	12/27/15	MEGAHIT v. MEGAHIT v1.0.3	Illumina HiSeq 2500-1TB	8/18/15	3647	16665
0	0	0	0	0	0	3300006944	Host-associated	-1,184,441	340,722	12/27/15	MEGAHIT v. MEGAHIT v1.0.3	Illumina HiSeq 2500-1TB	8/18/15	3647	16665
0	0	0	0	0	0	3300027363	Host-associated	-1,184,441	340,722	5/10/18	spades v. 3.11.1	Illumina HiSeq 2500-1TB	8/18/15	4512	16665
0	0	0	0	0	0	3300006946	Host-associated	-1,184,441	340,722	12/27/15	MEGAHIT v. MEGAHIT v0.2.0	Illumina HiSeq 2500-1TB	NA	3647	NA
0	0	0	0	0	0	3300027361	Host-associated	-1,184,441	340,722	5/10/18	spades v. 3.11.1	Illumina HiSeq 2500-1TB	8/18/15	4512	16665
0	0	0	0	0	0	3300006943	Host-associated	-1,184,441	340,722	12/27/15	MEGAHIT v. MEGAHIT v1.0.3	Illumina HiSeq 2500-1TB	8/18/15	3647	16665
0	0	0	0	0	0	3300002979	Engineered	-118.1	34.1	7/26/14			6/8/10	3128	14768
0	0	0	0	0	0	3300002980	Engineered	-118.1	34.1	7/28/14			6/8/10	3130	14768
0	0	0	0	0	0	3300002169	Engineered	-1,181,715	341,991	1/18/14			9/27/12	2939	15610
0	0	0	0	0	0	3300001791	Engineered	-1,181,715	341,991	9/16/13			9/27/12	2815	15610
0	0	0	0	0	0	2077657018	Environmental	-119.5	34.21	10/27/10	Newbler v. 2.5		3/1/07	1760	13573
0	0	1	0	0	0	2140918004	Environmental	-119.5	34.21	3/29/11	Newbler v. 2.5		3/1/07	1913	13573
1	1	1	0	0	0	2140918003	Environmental	-119.5	34.21	3/29/11	Newbler v. 2.5		3/1/07	1913	13573
1	0	1	0	0	0	2077657014	Environmental	-119.5	34.21	10/27/10	Newbler v. 2.5		3/1/07	1760	13573
0	0	0	0	0	0	2077657019	Environmental	-119.5	34.21	10/27/10	Newbler v. 2.5		3/1/07	1760	13573
1	1	1	0	0	0	2084038021	Environmental	-119.5	34.21	11/27/10	Newbler v. 2.5		3/1/07	1791	13573
0	0	0	1	0	0	3300022752	Environmental	-83.95	342,611	1/29/18	spades v. SPAdes version: 3.11.1-check	Illumina HiSeq 2500-1TB, PacBio RS II	8/2/12	4411	15554
0	0	0	1	0	1	3300023184	Environmental	-83.95	342,611	2/17/18	spades v. SPAdes version: 3.11.1-check	PacBio Sequel, Illumina HiSeq 2500-1TB, PacBio RS II	3/15/15	4430	16509
0	0	0	0	0	0	3300023174	Environmental	-83.95	342,611	2/17/18	spades v. SPAdes version: 3.11.1-check	Illumina HiSeq 2500-1TB, PacBio RS II	5/28/15	4430	16583
0	0	0	1	1	1	3300023179	Environmental	-83.95	342,611	2/17/18	spades v. SPAdes version: 3.11.1-check	Illumina HiSeq 2500-1TB, PacBio RS II	10/15/15	4430	16723
0	0	0	0	0	0	3300000857	Environmental	-119.71	343,874	2/7/13			NA	2594	NA
0	0	0	0	0	0	3300012057	Host-associated	-790,011	343,888	11/23/16	MEGAHIT v. MEGAHIT v1.0.6	Illumina HiSeq 2500-1TB	6/11/15	3979	16597
0	0	0	0	0	0	3300012131	Host-associated	-79,001	343,889	11/24/16	MEGAHIT v. MEGAHIT v1.0.6	Illumina HiSeq 2500-1TB	6/11/15	3980	16597
0	0	0	0	0	0	3300012063	Host-associated	-790,024	34,389	11/24/16	MEGAHIT v. MEGAHIT v1.0.6	Illumina HiSeq 2500-1TB	6/11/15	3980	16597
1	1	1	0	0	1	3300027858	Environmental	-11,984,578	3,439,192	5/12/18	spades v. 3.11.1	Illumina HiSeq 2000, Illumina HiSeq 2500, Illumina GAIIx	NA	4514	NA
1	1	1	0	0	0	3300001685	Environmental	-11,984,578	3,439,192	8/16/13	SOAPdenovo v1.05, Newbler v2.5, minimus2	Illumina HiSeq 2000, Illumina HiSeq 2500, Illumina GAIIx	NA	2784	NA
0	0	0	0	0	0	3300027834	Environmental	-119,845,662	3,439,225	5/12/18	spades v. 3.11.1	Illumina HiSeq 2000, Illumina HiSeq 2500	9/21/09	4514	14508
1	1	1	1	0	0	3300001750	Environmental	-119,845,662	3,439,225	9/12/13		Illumina HiSeq 2000, Illumina HiSeq 2500	NA	2811	NA
1	1	1	1	1	1	3300027852	Environmental	-119,845,662	3,439,225	5/12/18	spades v. 3.11.1	Illumina HiSeq 2000, Illumina HiSeq 2500	9/21/11	4514	15238
1	1	1	0	0	1	3300027742	Environmental	-119,845,662	3,439,225	5/11/18	spades v. 3.11.1	Illumina HiSeq 2000, Illumina HiSeq 2500	NA	4513	NA
1	1	1	0	0	0	3300001749	Environmental	-119,845,662	3,439,225	9/12/13		Illumina HiSeq 2000, Illumina HiSeq 2500	NA	2811	NA
0	1	1	0	1	0	3300002180	Environmental	-119,845,662	3,439,225	1/20/14	SOAPdenovo,newbler,minimus2 v. Version 1.05: testing... 2010,(v2.8 (20120726_1306)),AMOS/3.1.0	Illumina HiSeq 2000, Illumina HiSeq 2500	9/21/11	2941	15238
1	1	1	1	1	1	3300027822	Environmental	-119,845,662	3,439,225	5/12/18	spades v. 3.11.1	Illumina HiSeq 2000, Illumina HiSeq 2500	NA	4514	NA
0	0	0	0	0	0	3300002225	Environmental	-119,845,662	3,439,225	1/28/14	SOAPdenovo,newbler,minimus2 v. Version 1.05: testing... 2010,(v2.8 (20120726_1306)),AMOS/3.1.0	Illumina HiSeq 2000, Illumina HiSeq 2500	9/21/09	2949	14508
0	0	0	0	0	0	3300012062	Host-associated	-789,844	34,406	11/24/16	MEGAHIT v. MEGAHIT v1.0.6	Illumina HiSeq 2500-1TB	6/11/15	3980	16597
1	1	1	0	0	0	3300028242	Host-associated	-1,198,405	344,148	5/28/18		Illumina HiSeq 2500-1TB	6/21/16	4530	16973
1	1	1	0	0	0	3300020079	Host-associated	-1,198,405	344,148	8/19/17	spades v. SPAdes version: 3.10.1	Illumina HiSeq 2500-1TB	6/21/16	4248	16973
1	1	1	0	0	0	3300022654	Host-associated	-1,198,405	344,148	1/17/18	spades v. SPAdes version: 3.11.1-check	Illumina HiSeq 2500-1TB	6/21/16	4399	16973
0	1	1	0	0	0	3300019372	Host-associated	-1,198,405	344,148	6/28/17	MEGAHIT v. MEGAHIT v1.0.6	Illumina HiSeq 2500-1TB	6/21/16	4196	16973
1	1	1	0	0	0	3300022589	Host-associated	-1,198,405	344,148	1/12/18	spades v. SPAdes version: 3.11.1-check	Illumina HiSeq 2500-1TB	6/21/16	4394	16973
0	0	0	0	0	0	3300022377	Host-associated	-1,198,405	344,148	12/14/17	spades v. SPAdes version: 3.11.1-check	Illumina HiSeq 2500-1TB	6/21/16	4365	16973
1	1	1	0	0	0	3300022401	Host-associated	-1,198,405	344,148	12/15/17	spades v. SPAdes version: 3.11.1-check	Illumina HiSeq 2500-1TB	6/21/16	4366	16973
1	1	1	0	0	0	3300019376	Host-associated	-1,198,405	344,148	6/28/17	MEGAHIT v. MEGAHIT v1.0.6	Illumina HiSeq 2500-1TB	6/21/16	4196	16973
1	1	1	0	0	0	3300019374	Host-associated	-1,198,405	344,148	6/28/17	MEGAHIT v. MEGAHIT v1.0.6	Illumina HiSeq 2500-1TB	6/21/16	4196	16973
1	1	1	0	0	0	3300019378	Host-associated	-1,198,405	344,148	6/30/17	MEGAHIT v. MEGAHIT v1.0.6	Illumina HiSeq 2500-1TB	6/21/16	4198	16973
1	1	1	0	0	0	3300028454	Host-associated	-1,198,405	344,148	6/29/18		Illumina HiSeq 2500-1TB	6/21/16	4562	16973
1	1	1	0	0	0	3300019373	Host-associated	-1,198,405	344,148	6/28/17	MEGAHIT v. MEGAHIT v1.0.6	Illumina HiSeq 2500-1TB	6/21/16	4196	16973
1	1	1	0	0	0	3300022601	Host-associated	-1,198,405	344,148	1/16/18	spades v. SPAdes version: 3.11.1-check	Illumina HiSeq 2500-1TB	6/21/16	4398	16973
1	1	1	0	0	0	3300019371	Host-associated	-1,198,405	344,148	6/27/17	MEGAHIT v. MEGAHIT v1.0.6	Illumina HiSeq 2500-1TB	6/21/16	4195	16973
1	1	1	0	0	0	3300018430	Host-associated	-1,198,405	344,148	6/12/17	MEGAHIT v. MEGAHIT v1.0.6	Illumina HiSeq 2500-1TB	6/21/16	4180	16973
1	1	1	0	0	0	3300018427	Host-associated	-1,198,405	344,148	6/12/17	MEGAHIT v. MEGAHIT v1.0.6	Illumina HiSeq 2500-1TB	6/21/16	4180	16973
0	0	0	0	0	0	3300020073	Host-associated	-1,198,405	344,148	8/18/17	spades v. SPAdes version: 3.10.1	Illumina HiSeq 2500-1TB	6/21/16	4247	16973
1	1	1	0	0	0	3300018407	Host-associated	-1,198,405	344,148	6/11/17	MEGAHIT v. MEGAHIT v1.0.6	Illumina HiSeq 2500-1TB	6/21/16	4179	16973
1	1	1	0	0	0	3300019375	Host-associated	-1,198,405	344,148	6/28/17	MEGAHIT v. MEGAHIT v1.0.6	Illumina HiSeq 2500-1TB	6/21/16	4196	16973
0	0	1	0	0	0	3300021311	Host-associated	-119,841	344,149	11/2/17	spades v. SPAdes version: 3.11.1-check	Illumina HiSeq 2500-1TB	1/31/17	4323	17197
0	0	0	0	0	0	3300026337	Host-associated	-119,841	344,149	4/19/18	spades v. 3.11.1	Illumina HiSeq 2500-1TB	1/31/17	4491	17197
1	1	1	0	0	0	3300022692	Host-associated	-119,841	344,149	1/24/18	SPAdes v. 3.11	Illumina HiSeq 2500-1TB	1/31/17	4406	17197
1	1	1	0	0	0	3300028453	Host-associated	-119,841	344,149	6/29/18		Illumina HiSeq 2500-1TB	1/31/17	4562	17197
0	0	0	0	0	0	3300026339	Host-associated	-119,841	344,149	4/19/18	spades v. 3.11.1	Illumina HiSeq 2500-1TB	1/31/17	4491	17197
0	0	0	0	0	0	3300028263	Host-associated	-119,841	344,149	5/28/18		Illumina HiSeq 2500-1TB	1/31/17	4530	17197
1	1	1	0	0	0	3300021301	Host-associated	-119,841	344,149	11/2/17	spades v. SPAdes version: 3.11.1-check	Illumina HiSeq 2500-1TB	1/31/17	4323	17197
1	1	1	0	0	0	3300021319	Host-associated	-119,841	344,149	11/2/17	spades v. SPAdes version: 3.11.1-check	Illumina HiSeq 2500-1TB	1/31/17	4323	17197
1	1	1	0	0	0	3300021310	Host-associated	-119,841	344,149	11/2/17	spades v. SPAdes version: 3.11.1-check	Illumina HiSeq 2500-1TB	1/31/17	4323	17197
0	0	0	0	0	0	3300028446	Host-associated	-119,841	344,149	6/29/18		Illumina HiSeq 2500-1TB	1/31/17	4562	17197
0	0	1	0	0	0	3300028236	Host-associated	-119,841	344,149	5/26/18		Illumina HiSeq 2500-1TB	1/31/17	4528	17197
0	0	0	0	0	0	3300026338	Host-associated	-119,841	344,149	4/19/18	spades v. 3.11.1	Illumina HiSeq 2500-1TB	1/31/17	4491	17197
1	1	1	0	0	0	3300028237	Host-associated	-119,841	344,149	5/26/18		Illumina HiSeq 2500-1TB	1/31/17	4528	17197
1	1	1	0	0	0	3300021326	Host-associated	-119,841	344,149	11/2/17	spades v. SPAdes version: 3.11.1-check	Illumina HiSeq 2500-1TB	1/31/17	4323	17197
1	1	1	0	0	0	3300021541	Host-associated	-119,841	344,149	11/10/17	spades v. SPAdes version: 3.11.1-check	Illumina HiSeq 2500-1TB	1/31/17	4331	17197
0	0	0	0	0	0	3300028239	Host-associated	-119,841	344,149	5/28/18		Illumina HiSeq 2500-1TB	1/31/17	4530	17197
1	1	1	0	0	0	3300021306	Host-associated	-119,841	344,149	11/2/17	spades v. SPAdes version: 3.11.1-check	Illumina HiSeq 2500-1TB	1/31/17	4323	17197
0	0	0	0	0	0	3300026336	Host-associated	-119,841	344,149	4/19/18	spades v. 3.11.1	Illumina HiSeq 2500-1TB	1/31/17	4491	17197
1	1	1	0	0	0	3300021295	Host-associated	-119,841	344,149	11/2/17	spades v. SPAdes version: 3.11.1-check	Illumina HiSeq 2500-1TB	1/31/17	4323	17197
1	1	1	0	0	0	3300021285	Host-associated	-119,841	344,149	11/2/17	spades v. SPAdes version: 3.11.1-check	Illumina HiSeq 2500-1TB	1/31/17	4323	17197
1	1	1	0	0	0	3300021318	Host-associated	-119,841	344,149	11/2/17	spades v. SPAdes version: 3.11.1-check	Illumina HiSeq 2500-1TB	1/31/17	4323	17197
0	0	0	0	0	0	3300028235	Host-associated	-119,841	344,149	5/26/18		Illumina HiSeq 2500-1TB	1/31/17	4528	17197
1	1	1	0	0	0	3300028452	Host-associated	-119,841	344,149	6/29/18		Illumina HiSeq 2500-1TB	1/31/17	4562	17197
1	1	1	0	0	0	3300021288	Host-associated	-119,841	344,149	11/2/17	spades v. SPAdes version: 3.11.1-check	Illumina HiSeq 2500-1TB	1/31/17	4323	17197
1	1	1	0	0	0	3300021279	Host-associated	-119,841	344,149	11/2/17	spades v. SPAdes version: 3.11.1-check	Illumina HiSeq 2500-1TB	1/31/17	4323	17197
1	1	1	0	0	0	3300021300	Host-associated	-119,841	344,149	11/2/17	spades v. SPAdes version: 3.11.1-check	Illumina HiSeq 2500-1TB	1/31/17	4323	17197
0	0	0	0	0	0	3300028238	Host-associated	-119,841	344,149	5/26/18		Illumina HiSeq 2500-1TB	1/31/17	4528	17197
1	1	1	0	0	0	3300021540	Host-associated	-119,841	344,149	11/10/17	spades v. SPAdes version: 3.11.1-check	Illumina HiSeq 2500-1TB	1/31/17	4331	17197
1	1	1	0	0	0	3300029705	Host-associated	-1,196,671	344,204	9/18/18	spades v. 3.11.1	Illumina HiSeq 2500-1TB	6/16/16	4643	16968
1	1	1	0	0	0	3300018475	Host-associated	-1,196,671	344,204	6/13/17	MEGAHIT v. MEGAHIT v1.0.6	Illumina HiSeq 2500-1TB	6/16/16	4181	16968
1	1	1	0	0	0	3300022660	Host-associated	-1,196,671	344,204	1/18/18	spades v. SPAdes version: 3.11.1-check	Illumina HiSeq 2500-1TB	6/16/16	4400	16968
1	1	1	0	0	0	3300018878	Host-associated	-1,196,671	344,204	6/17/17	MEGAHIT v. MEGAHIT v1.0.6	Illumina HiSeq 2500-1TB	6/16/16	4185	16968
1	1	1	0	0	0	3300018494	Host-associated	-1,196,671	344,204	6/15/17	MEGAHIT v. MEGAHIT v1.0.6	Illumina HiSeq 2500-1TB	6/16/16	4183	16968
0	0	0	0	0	0	3300022390	Host-associated	-1,196,671	344,204	12/15/17	spades v. SPAdes version: 3.11.1-check	Illumina HiSeq 2500-1TB	6/16/16	4366	16968
1	1	1	0	0	0	3300023371	Host-associated	-1,196,671	344,204	2/25/18	spades v. SPAdes version: 3.11.1-check	Illumina HiSeq 2500-1TB	6/16/16	4438	16968
1	1	1	0	0	0	3300018493	Host-associated	-1,196,671	344,204	6/15/17	MEGAHIT v. MEGAHIT v1.0.6	Illumina HiSeq 2500-1TB	6/16/16	4183	16968
1	1	1	0	0	0	3300022661	Host-associated	-1,196,671	344,204	1/19/18	spades v. SPAdes version: 3.11.1-check	Illumina HiSeq 2500-1TB	6/16/16	4401	16968
1	1	1	0	0	0	3300022753	Host-associated	-1,196,671	344,204	1/29/18	spades v. SPAdes version: 3.11.1-check	Illumina HiSeq 2500-1TB	6/16/16	4411	16968
1	1	1	0	0	0	3300031555	Host-associated	-1,196,671	344,204	11/15/18	spades v. 3.12.0	Illumina HiSeq 2500-1TB	6/16/16	4701	16968
0	0	1	0	0	0	3300018409	Host-associated	-1,196,671	344,204	6/11/17	MEGAHIT v. MEGAHIT v1.0.6	Illumina HiSeq 2500-1TB	6/16/16	4179	16968
1	1	1	0	0	0	3300029305	Host-associated	-1,196,671	344,204	9/6/18		Illumina HiSeq 2500-1TB	6/16/16	4631	16968
1	1	1	0	0	0	3300018495	Host-associated	-1,196,671	344,204	6/15/17	MEGAHIT v. MEGAHIT v1.0.6	Illumina HiSeq 2500-1TB	6/16/16	4183	16968
0	0	0	0	0	0	3300012059	Host-associated	-784,485	345,814	11/23/16	MEGAHIT v. MEGAHIT v1.0.6	Illumina HiSeq 2500-1TB	6/10/15	3979	16596
0	0	0	1	0	1	3300012169	Host-associated	-784,487	345,815	11/24/16	MEGAHIT v. MEGAHIT v1.0.6	Illumina HiSeq 2500-1TB	6/10/15	3980	16596
0	0	0	0	0	0	3300005352	Host-associated	-119,510,771	34,597,241	7/1/15	Unkonwn	454 GS20, Sanger	1/1/05	3468	12784
0	0	0	0	0	0	3300027888	Environmental	-77,109,447	34,640,199	5/13/18	spades v. 3.11.1	Illumina HiSeq 2000, Illumina HiSeq 2500	NA	4515	NA
0	0	0	0	0	0	3300027901	Environmental	-77,109,447	34,640,199	5/13/18	spades v. 3.11.1	Illumina HiSeq 2500, Illumina HiSeq 2000	NA	4515	NA
0	0	0	0	0	0	3300001752	Environmental	-77,109,447	34,640,199	9/13/13		Illumina HiSeq 2500, Illumina HiSeq 2000	NA	2812	NA
0	0	0	0	0	0	3300027917	Environmental	-77,109,447	34,640,199	5/13/18	spades v. 3.11.1	Illumina HiSeq 2000, Illumina HiSeq 2500	NA	4515	NA
0	0	0	0	0	0	3300001706	Environmental	-77,109,447	34,640,199	8/27/13		Illumina HiSeq 2000, Illumina HiSeq 2500	NA	2795	NA
0	0	0	0	0	0	3300001753	Environmental	-77,109,447	34,640,199	9/13/13		Illumina HiSeq 2000, Illumina HiSeq 2500	NA	2812	NA
[truncated: 7,630 more rows]
